# Supplementary material for: Understanding the response to endurance exercise using a systems biology approach: combining blood metabolomics, transcriptomics and miRNomics in horses
Source: BMC Genomics. 2017 Feb 17;18:187. doi: 10.1186/s12864-017-3571-3 (PMC5316211; doi:10.1186/s12864-017-3571-3)
Supplement: Additional file 1: — The horses’ morphological and physiological parameters. (XLS 49 kb) [file 12864_2017_3571_MOESM1_ESM.xls]

## Sheet: pheno_horses_matched_unmatched.
Table S1. Morphometric and physiological parameters of horses
Animal	Time	Cohort	GENDER	BREED	Ride	ELIMINATION_CAUSE	Year_Born	PLACE	PHASE_ELIMINATION	Average_speed	Distance_km	Ht	Bil_Tot	Bil_Conj	PT	Creatinine	CK	ASAT	GGT	SAA
X2	T0	experimental	Gelding	DSA	Corlay	None	2001	19	0	14.98	160	NA	NA	NA	NA	NA	NA	NA	NA	NA
X2	T1	experimental	Gelding	DSA	Corlay	None	2001	19	0	14.98	160	45	43.2	5	73.9	14.8	3028	422	13	1400
X27	T0	experimental	Gelding	AR	Castelgrat	None	2002	1	0	16.98	160	NA	NA	NA	NA	NA	NA	NA	NA	NA
X27	T1	experimental	Gelding	AR	Castelgrat	None	2002	1	0	16.98	160	NA	37.8	3.3	82.1	14.6	1857	400	13	613
X32	T0	experimental	Gelding	DSA	Corlay	None	2003	5	0	17.09	160	NA	NA	NA	NA	NA	NA	NA	NA	NA
X32	T1	experimental	Gelding	DSA	Corlay	None	2003	5	0	17.09	160	43	31.1	3.9	76.4	15.6	2811	467	16	1400
X33	T0	experimental	Female	AR	Corlay	None	2003	17	0	15.57	160	NA	NA	NA	NA	NA	NA	NA	NA	NA
X33	T1	experimental	Female	AR	Corlay	None	2003	17	0	15.57	160	48	35.3	5.6	77.1	19.2	2391	405	9	242
X38	T0	experimental	Gelding	AR	Castelgrat	None	2003	9	0	14.87	160	NA	NA	NA	NA	NA	NA	NA	NA	NA
X38	T1	experimental	Gelding	AR	Castelgrat	None	2003	9	0	14.87	160	NA	113.1	5.2	75.8	19.7	2159	361	11	175
X41	T0	experimental	Gelding	OI	Castelgrat	None	2000	16	0	14.29	160	NA	NA	NA	NA	NA	NA	NA	NA	NA
X41	T1	experimental	Gelding	OI	Castelgrat	None	2000	16	0	14.29	160	NA	52.2	3.9	74.3	15.8	2400	442	15	1121
X43	T0	experimental	Gelding	AR	Castelgrat	None	1996	17	0	14.42	160	NA	NA	NA	NA	NA	NA	NA	NA	NA
X43	T1	experimental	Gelding	AR	Castelgrat	None	1996	17	0	14.42	160	NA	54.3	4.9	77.7	26.2	1199	358	13	724
X49	T0	experimental	Female	AR	Corlay	None	1998	9	0	16.35	160	NA	NA	NA	NA	NA	NA	NA	NA	NA
X49	T1	experimental	Female	AR	Corlay	None	1998	9	0	16.3	160	NA	45.5	4	67.8	15.2	2680	407	10	268
X59	T0	experimental	Gelding	AR	Corlay	None	1999	1	0	17.23	160	NA	NA	NA	NA	NA	NA	NA	NA	NA
X59	T1	experimental	Gelding	AR	Corlay	None	1999	1	0	17.23	160	57	47.5	4.3	76	17	1237	404	14	758
X64	T0	experimental	Gelding	AR	Castelgrat	None	2001	11	0	14.82	160	NA	NA	NA	NA	NA	NA	NA	NA	NA
X64	T1	experimental	Gelding	AR	Castelgrat	None	2001	11	0	14.82	160	NA	43.5	3.8	84.4	26.7	1130	317	9	1400
X1	T1	validation	Female	PFS	Corlay	None	2000	12	0	16.17	160	40	28.2	4.1	58.8	14.3	3477	458	13	80
X10	T0	validation	Gelding	AR	Corlay	Lameness	2001	0	3	16.1	80	NA	NA	NA	NA	NA	NA	NA	NA	NA
X12	T1	validation	Gelding	AR	Castelgrat	None	2001	5	0	16.64	160	62	37.8	3.5	75.9	21.8	2188	447	4	740
X13	T0	validation	Gelding	DSA	Castelgrat	Lameness	2001	0	3	15.37	80	NA	NA	NA	NA	NA	NA	NA	NA	NA
X14	T0	validation	Female	DSA	Castelgrat	Lameness	2001	0	3	15.18	80	NA	NA	NA	NA	NA	NA	NA	NA	NA
X16	T0	validation	Gelding	AR	Monpazier	Retired	2002	0	3	15.58	96	NA	NA	NA	NA	NA	NA	NA	NA	NA
X17	T1	validation	Gelding	DSA	Corlay	None	2002	10	0	16.41	160	47	49.5	4.6	74.9	13.8	1868	392	8	1400
X19	T1	validation	Female	DSA	Corlay	None	2002	25	0	14.28	160	53	51.1	5.7	71.9	17.6	7266	856	14	1400
X21	T1	validation	Gelding	AA	Corlay	None	2002	21	0	14.6	160	51	30.1	4.1	66.8	16.1	2948	428	8	379
X22	T1	validation	Female	AR	Corlay	None	2002	15	0	15.98	160	55	41.7	3.7	77.5	15	3728	533	8	1194
X23	T1	validation	Gelding	AR	Castelgrat	None	2002	14	0	14.99	160	60	40.1	4.5	70.1	15.7	6593	771	8	1400
X28	T0	validation	Gelding	AR	Castelgrat	Lameness	2002	0	2	16.98	52	NA	NA	NA	NA	NA	NA	NA	NA	NA
X29	T0	validation	Female	AA	Corlay	Lameness	2003	0	1	16.02	26	NA	NA	NA	NA	NA	NA	NA	NA	NA
X30	T0	validation	Gelding	AA	Castelgrat	None	2003	5	0	17.28	160	NA	NA	NA	NA	NA	NA	NA	NA	NA
X34	T1	validation	Gelding	DSA	Corlay	None	2003	20	0	14.97	160	43	43.3	5.4	70.7	14.2	3501	431	18	1400
X35	T0	validation	Female	AR	Corlay	None	2003	24	0	14.13	160	NA	NA	NA	NA	NA	NA	NA	NA	NA
X36	T1	validation	Gelding	AR	Monpazier	None	2003	13	0	15.32	160	51.3	37.5	3.9	68	16.5	3985	414	7	1400
X4	T1	validation	Gelding	PFS	Castelgrat	None	2001	3	0	16.97	160	69	57.7	3.7	88.1	23.4	948	374	16	804
X40	T0	validation	Gelding	DSA	Corlay	None	2004	7	0	15.73	160	NA	NA	NA	NA	NA	NA	NA	NA	NA
X45	T1	validation	Female	AR	Corlay	None	1997	4	0	17.17	160	48	41	4.4	77.3	16.4	1061	344	14	1400
X46	T1	validation	Gelding	AA	Corlay	None	1998	18	0	15.15	160	47	56.6	6	76.6	15.5	3045	597	42	91
X48	T1	validation	Gelding	AR	Monpazier	None	1998	1	0	16.35	160	56.2	34.6	3.7	81.8	20.9	2379	443	5	208
X5	T1	validation	Female	AR	Castelgrat	None	2003	13	0	14.82	160	64	38.9	3.1	81.1	21.4	2798	469	6	125
X52	T0	validation	Female	AR	Corlay	Lameness	1999	0	2	15.73	53	NA	NA	NA	NA	NA	NA	NA	NA	NA
X54	T1	validation	Gelding	AR	Corlay	None	1999	16	0	15.94	160	42	23.9	NA	67.7	12.3	1307	391	10	118
X57	T0	validation	Gelding	AR	Castelgrat	Lameness	1999	0	4	16.03	106	NA	NA	NA	NA	NA	NA	NA	NA	NA
X6	T0	validation	Gelding	AR	Monpazier	Lameness	2001	0	5	16.26	133	NA	NA	NA	NA	NA	NA	NA	NA	NA
X60	T1	validation	Female	AR	Castelgrat	None	1999	2	0	17.05	160	65	44.1	4.2	76.5	19.1	1098	292	11	1400
X62	T1	validation	Gelding	AA	Castelgrat	None	2002	7	0	15.93	160	67	54.6	2.5	81.1	26.6	3006	483	10	1400
X65	T0	validation	Female	AR	Corlay	Metabolism	2003	0	4	16.12	106	NA	NA	NA	NA	NA	NA	NA	NA	NA
X8	T1	validation	Gelding	DSA	Corlay	None	2001	23	0	14.28	160	43	47.2	4.5	66.6	14.3	4875	566	9	1032
