# Supplementary material for: Understanding the response to endurance exercise using a systems biology approach: combining blood metabolomics, transcriptomics and miRNomics in horses
Source: BMC Genomics. 2017 Feb 17;18:187. doi: 10.1186/s12864-017-3571-3 (PMC5316211; doi:10.1186/s12864-017-3571-3)
Supplement: Additional file 2: — Biochemical parameters obtained from 41 blood samples collected after the 160 km endurance competition. Samples were obtained for ten horses from the experimental set and 31 horses from the validation set. (XLS 34 kb) [file 12864_2017_3571_MOESM2_ESM.xls]

## Sheet: Hoja1
Table S2. Biochemical parameters obtained from 46 blood samples collected after the 160 km ride (10 horses from the experimental set and 39 horses from the validation set)
Variable	Reference values given by the local laboratory	Mean	SD	95% confidence interval	Second quartile (Q2)
Packed cell volume (L/L)	35-52	52.83	8.84	49.41-56.26	51.15
Total bilirubin (mg/L)	11.6-21.6	44.21	15.06	39.04-49.39	43.2
Conjugated bilirubin (mg/L)	3.2-5.0	4.36	0.86	4.06-4.67	4.2
Total protein (g/L)	50-88	76.07	6.99	73.66-78.47	76
Creatinine (mg/L)	9-20	19.47	4.19	16.58-19.47	16.4
Creatine kinase (IU1/L 30ºC)	150-266	2986	1529	1935-2986	2379
Aspartate transaminase, IU/L 30ºC)	195-280	442	118	401-482	422
Gamma glutamyltransferase (IU/L)	9-20	12.62	9.89	9.23-16.02	10
Serum amyloid A (mg/L)	5-50	814	528	630-999	751
1IU: international units
