# Supplementary material for: Understanding the response to endurance exercise using a systems biology approach: combining blood metabolomics, transcriptomics and miRNomics in horses
Source: BMC Genomics. 2017 Feb 17;18:187. doi: 10.1186/s12864-017-3571-3 (PMC5316211; doi:10.1186/s12864-017-3571-3)
Supplement: Additional file 3: — 1H NMR metabolites present in the plasma of horses following endurance exercise. (XLS 33 kb) [file 12864_2017_3571_MOESM3_ESM.xls]

## Sheet: modificat_LeMoyec
Table S3. List of Metabolites found in plasma of pre and post-ride samples in endurance horses
n	Metabolite	δ1H (ppm)
1	ExchangeableProton	8.284838 8.267838
2	Tyrosine	7.204290 7.172205
3	Tyrosine	6.911600 6.868450
4	Uracil	5.824739 5.754738
5	Octadecanoic acid	5.339900 5.250510
6	Glu	5.247006 5.230944
7	Phosphocoline	4.184677 4.156675
8	Lactate	4.150000 4.091000
9	CreatinineMethylene	4.080672 4.044669
10	Myoinositol	3.982668 3.956667
11	Creatine	3.946667 3.919666
12	Betaine	3.919666 3.881664
13	unknown	3.883664 3.855663
14	Glu	3.849663 3.824662
15	Glycerol	3.825662 3.797661
16	Lysine	3.797661 3.766660
17	unknown	3.766660 3.725658
18	Glycerol	3.694657 3.668656
19	Glycerol	3.665656 3.577652
20	Glu	3.562651 3.536650
21	Glu	3.536650 3.472648
22	Glu	3.470648 3.4604
23	Glu	3.457647 3.415646
24	Glu	3.415645 3.40504
25	Glutamine	3.404645 3.393645
26	Glycine	3.393645 3.385644
27	Methylguanidine	3.385644 3.358643
28	Proline	3.321642 3.291641
29	Myoinositol	3.291641 3.276640
30	Betaine	3.276640 3.267640
31	Glu	3.2554 3.2404
32	Phosphocoline	3.236200 3.194440
33	Phosphatidylethanolamine	3.170636 3.126634
34	Creatine	3.056631 3.018630
35	MethyleneαEster	2.744700 2.654100
36	Citrate	2.652615 2.626614
37	Citrate	2.560208 2.509940
38	Glutamine	2.4854 2.4665
39	Succinate	2.426606 2.396605
40	Pyruvate	2.386605 2.377605
41	Glutamate	2.377605 2.317602
42	Cholesterylester	2.317602 2.253600
43	Acetone	2.2354 2.2254
44	NacetylMoieties	2.150224 1.943933
45	Glutamate	2.053592 2.028591
46	Proline	2.017590 1.932587
47	Acetate	1.929229 1.911692
48	MethyleneβEster	1.810000 1.650000
49	Alanine	1.495900 1.462370
50	Lactate	1.366563 1.316563
51	Methylene	1.269110 1.184500
52	3HydroxyButyrate	1.0804 1.0604
53	BranchedAA	1.060000 0.9500
54	Methyl(LDL&VLDL)	0.91000 0.7800
