# Supplementary material for: Understanding the response to endurance exercise using a systems biology approach: combining blood metabolomics, transcriptomics and miRNomics in horses
Source: BMC Genomics. 2017 Feb 17;18:187. doi: 10.1186/s12864-017-3571-3 (PMC5316211; doi:10.1186/s12864-017-3571-3)
Supplement: Additional file 7: — Differentially expressed genes in 10 animals following endurance exercise (a 160 km endurance competition). (XLS 1568 kb) [file 12864_2017_3571_MOESM7_ESM.xls]

## Sheet: TableS3DEG_annotated_pvalue_BH.
Table S4. Differentially expressed genes in 10 animals following endurance exercise (a 160 km ride)
GeneName	ID	logFC_T0vsT1	FC	t	P.Value	adj.P.Val	B	Gene_Symbol
IL1R2	IL1R2	-6.28474	0.0128264	-12.4865	1.06e-07	4.96e-06	8.28211	IL1R2
DN508620	DN508620	-4.34489	0.0492104	-14.1142	3.06e-08	2.18e-06	9.5621	DN508620
CD469900	CD469900	-4.1478	0.0564142	-11.5778	2.25e-07	7.98e-06	7.4957	CD469900
LOC100053594	LOC100053594	-4.1328	0.0570039	-21.2549	4.48e-10	1.9e-07	13.79	ARMC12
ENSECAT00000020379	ENSECAT00000020379	-4.12444	0.0573349	-12.9494	7.33e-08	3.93e-06	8.66194	CD163
DN505910	DN505910	-4.09939	0.0583392	-10.3854	6.57e-07	1.67e-05	6.37284	DN505910
LOC100060741	LOC100060741	-4.03787	0.0608809	-8.58054	4.11e-06	6.62e-05	4.43957	RETN
LOC100058284	LOC100058284	-4.02003	0.0616381	-12.1776	1.36e-07	5.86e-06	8.02099	FAM47E-STBD1
TGM3	TGM3	-3.96825	0.0638906	-9.99105	9.58e-07	2.2e-05	5.9761	TGM3
LOC100058097	LOC100058097	-3.88005	0.0679184	-9.87445	1.07e-06	2.42e-05	5.85622	C1QA
LOC100067869	LOC100067869	-3.82445	0.070587	-7.92753	8.61e-06	0.00011534	3.65875	HP
JL620353	JL620353	-3.76235	0.073692	-25.7932	5.9e-11	1.14e-07	15.7013	FKBP5
LOC100073194	LOC100073194	-3.59246	0.0829015	-10.3917	6.53e-07	1.66e-05	6.37903	IL22RA2
LTF	LTF	-3.57962	0.0836426	-12.3524	1.18e-07	5.32e-06	8.16948	LTF
A_69_P115121	A_69_P115121	-3.56857	0.0842854	-15.2615	1.38e-08	1.33e-06	10.3786	.
OLFM4	OLFM4	-3.48998	0.0890043	-8.37255	5.18e-06	7.9e-05	4.19599	OLFM4
MMP8	MMP8	-3.48079	0.0895734	-9.19172	2.14e-06	4.08e-05	5.12916	MMP8
CX598679	CX598679	-3.42661	0.0930013	-6.31806	6.53e-05	0.000560728	1.51537	CX598679
JL625052	JL625052	-3.39665	0.0949527	-7.77201	1.03e-05	0.00013255	3.46566	JL625052
GLUL	GLUL	-3.36874	0.0968075	-23.3094	1.71e-10	1.39e-07	14.7119	GLUL
LOC100064026	LOC100064026	-3.34996	0.0980755	-8.24191	6e-06	8.76e-05	4.04057	TBC1D2
MMP27	MMP27	-3.28243	0.102776	-13.0109	6.99e-08	3.82e-06	8.71144	MMP27
BPI	BPI	-3.19841	0.108939	-10.5621	5.57e-07	1.48e-05	6.54627	BPI
LOC100061766	LOC100061766	-3.13044	0.114194	-5.64538	0.000168137	0.00120419	0.517726	S100A8
CX603547	CX603547	-3.09841	0.116758	-29.8806	1.25e-11	4.04e-08	17.0872	KLF4
LOC100061631	LOC100061631	-3.08698	0.117687	-5.21536	0.000318003	0.00201245	-0.153085	.
LOC100058029	LOC100058029	-3.06218	0.119727	-13.8518	3.71e-08	2.46e-06	9.36594	TG
LOC100058811	LOC100058811	-3.04162	0.121446	-7.24169	1.97e-05	0.000216136	2.78545	GYG1
LOC100061126	LOC100061126	-3.04042	0.121546	-12.4448	1.09e-07	5.03e-06	8.24724	SCRG1
LOC100061699	LOC100061699	-2.96527	0.128045	-5.28786	0.000285085	0.00184039	-0.0381995	.
ALOX5AP	ALOX5AP	-2.94027	0.130284	-11.3451	2.75e-07	9.08e-06	7.28511	ALOX5AP
LOC100052199	LOC100052199	-2.93957	0.130347	-8.01751	7.76e-06	0.000106294	3.76918	UPP1
LOC100071946	LOC100071946	-2.93678	0.130599	-11.2597	2.96e-07	9.54e-06	7.20679	.
BI961409	BI961409	-2.92826	0.131373	-34.6038	2.66e-12	1.62e-08	18.3951	BI961409
DCLRE1A	DCLRE1A	-2.90307	0.133687	-17.2148	4e-09	5.84e-07	11.6317	DCLRE1A
CX604691	CX604691	-2.82193	0.141422	-12.9954	7.07e-08	3.85e-06	8.69904	CX604691
MAP3K4	MAP3K4	-2.7678	0.146828	-23.4495	1.6e-10	1.35e-07	14.7711	MAP3K4
LOC100065191	LOC100065191	-2.75092	0.148557	-9.55586	1.47e-06	3.05e-05	5.52238	.
ACSL4	ACSL4	-2.73959	0.149728	-29.7283	1.32e-11	4.04e-08	17.0402	ACSL4
FKBP5	FKBP5	-2.73148	0.150572	-16.0443	8.27e-09	9.26e-07	10.9001	FKBP5
CX595621	CX595621	-2.70076	0.153812	-6.36721	6.11e-05	0.000532051	1.58582	CX595621
JL641481	JL641481	-2.69261	0.154684	-11.4653	2.48e-07	8.48e-06	7.3944	JL641481
ENSECAT00000002328	ENSECAT00000002328	-2.67232	0.156874	-13.4347	5.06e-08	3.07e-06	9.04636	SIRPB2
LOC100050625	LOC100050625	-2.66342	0.157845	-12.1358	1.41e-07	5.98e-06	7.98519	SPIDR
LOC100063007	LOC100063007	-2.63186	0.161336	-21.3555	4.27e-10	1.9e-07	13.8376	CCDC173
SPI2	SPI2	-2.62468	0.162141	-14.388	2.52e-08	1.94e-06	9.76295	SPI2
ENSECAT00000018586	ENSECAT00000018586	-2.6189	0.162792	-15.7335	1.01e-08	1.07e-06	10.6963	EMR1
CPT1A	CPT1A	-2.61889	0.162793	-23.1588	1.83e-10	1.44e-07	14.6477	CPT1A
A_69_P109851	A_69_P109851	-2.58808	0.166307	-15.4245	1.24e-08	1.24e-06	10.4894	FAM13A
IRS2	IRS2	-2.57266	0.168093	-19.8604	9.09e-10	2.71e-07	13.1021	IRS2
SAA	SAA	-2.56054	0.169512	-11.5259	2.35e-07	8.26e-06	7.44912	SAA
CX605723	CX605723	-2.55197	0.170522	-17.884	2.7e-09	4.74e-07	12.0263	CX605723
CX601373	CX601373	-2.55014	0.170738	-21.5078	3.96e-10	1.86e-07	13.9092	CX601373
MMP1	MMP1	-2.54005	0.171937	-6.72668	3.79e-05	0.000364042	2.09111	MMP1
LOC100072811	LOC100072811	-2.52995	0.173145	-10.2708	7.32e-07	1.8e-05	6.25888	DDIT4
ENSECAT00000010902	ENSECAT00000010902	-2.51853	0.174521	-8.11467	6.94e-06	9.75e-05	3.88739	.
CXCL2	CXCL2	-2.51636	0.174784	-10.6862	4.97e-07	1.36e-05	6.66656	CXCL2
LOC100052666	LOC100052666	-2.50595	0.176049	-20.1979	7.63e-10	2.36e-07	13.2736	ARL4A
LOC100061730	LOC100061730	-2.48016	0.179225	-6.58532	4.56e-05	0.000421044	1.89448	S100A9
LOC100056429	LOC100056429	-2.47359	0.180043	-18.2453	2.19e-09	4.22e-07	12.2325	HSD11B1
ENSECAT00000010991	ENSECAT00000010991	-2.4689	0.180629	-35.1486	2.25e-12	1.62e-08	18.5292	AF053497
ENSECAT00000012809	ENSECAT00000012809	-2.42495	0.186216	-9.81291	1.14e-06	2.53e-05	5.79245	.
LOC100071667	LOC100071667	-2.42351	0.186401	-6.97207	2.76e-05	0.000281826	2.42621	C1QB
CX602724	CX602724	-2.42195	0.186604	-18.8323	1.58e-09	3.32e-07	12.5583	CX602724
LOC100629324	LOC100629324	-2.40005	0.189458	-5.5841	0.000183828	0.00129701	0.423706	LOC100629324
KBTBD7	KBTBD7	-2.3755	0.192709	-8.34265	5.36e-06	8.07e-05	4.16059	KBTBD7
A_69_P119376	A_69_P119376	-2.37184	0.193199	-8.24264	6e-06	8.76e-05	4.04145	.
LOC100051632	LOC100051632	-2.36757	0.193772	-12.2456	1.29e-07	5.68e-06	8.07898	FOS
LOC100056061	LOC100056061	-2.35218	0.19585	-7.50428	1.42e-05	0.000168574	3.12654	S100A12
JL631192	JL631192	-2.34129	0.197334	-13.0738	6.66e-08	3.69e-06	8.76182	JL631192
LOC100068667	LOC100068667	-2.33657	0.197981	-19.1893	1.3e-09	3.13e-07	12.7508	SAMSN1
CD536112	CD536112	-2.33098	0.198749	-9.82278	1.13e-06	2.51e-05	5.80271	CD536112
CXCL1	CXCL1	-2.33078	0.198777	-24.9075	8.52e-11	1.14e-07	15.3627	CXCL1
LOC100054161	LOC100054161	-2.3292	0.198995	-7.24386	1.96e-05	0.000215652	2.7883	.
SGMS1	SGMS1	-2.32111	0.200113	-17.548	3.28e-09	5.27e-07	11.8302	SGMS1
CX592788	CX592788	-2.30377	0.202534	-13.2636	5.75e-08	3.34e-06	8.91237	CX592788
LOC100058894	LOC100058894	-2.30103	0.202918	-12.596	9.68e-08	4.72e-06	8.37318	GCLM
JL639816	JL639816	-2.26693	0.207772	-13.0357	6.85e-08	3.77e-06	8.73138	JL639816
LOC100054805	LOC100054805	-2.26072	0.208668	-21.6314	3.73e-10	1.86e-07	13.9668	SLC30A1
TSG-6	TSG-6	-2.2524	0.209875	-6.04427	9.53e-05	0.000760473	1.1169	TSG-6
LOC100051841	LOC100051841	-2.25208	0.209921	-13.9137	3.54e-08	2.39e-06	9.41255	LLPH
HBB	HBB	-2.24395	0.211108	-7.04343	2.52e-05	0.000261648	2.52219	HBB
LOC100064749	LOC100064749	-2.23055	0.213078	-10.4402	6.24e-07	1.61e-05	6.42687	PAQR5
CX604672	CX604672	-2.22232	0.214296	-17.1546	4.15e-09	5.98e-07	11.5955	CX604672
CX602100	CX602100	-2.22222	0.214311	-6.11847	8.59e-05	0.000701671	1.22591	CX602100
ENSECAT00000012782	ENSECAT00000012782	-2.21314	0.215665	-8.29555	5.65e-06	8.39e-05	4.10461	.
ENSECAT00000016515	ENSECAT00000016515	-2.21231	0.215788	-5.90532	0.000115836	0.000886285	0.910697	.
CD535740	CD535740	-2.20906	0.216275	-24.2491	1.13e-10	1.25e-07	15.1011	CD535740
LOC100069834	LOC100069834	-2.20069	0.217534	-11.5224	2.36e-07	8.26e-06	7.44595	DUSP1
THY1	THY1	-2.19394	0.218553	-6.54748	4.8e-05	0.000438582	1.84139	THY1
DNMT3L	DNMT3L	-2.18897	0.219308	-9.49795	1.56e-06	3.18e-05	5.46068	DNMT3L
LOC100630299	LOC100630299	-2.18594	0.219769	-16.2021	7.48e-09	8.82e-07	11.002	GADD45A
LOC100061154	LOC100061154	-2.18357	0.220131	-11.2322	3.04e-07	9.67e-06	7.18146	MS4A6A
LOC100056612	LOC100056612	-2.17796	0.220987	-4.85269	0.000555569	0.00319903	-0.738618	MOGAT1
LOC100060450	LOC100060450	-2.17275	0.221787	-12.7651	8.47e-08	4.33e-06	8.51234	KMO
LOC100061659	LOC100061659	-2.16211	0.223429	-12.1443	1.4e-07	5.97e-06	7.99251	ANKRD42
DN510207	DN510207	-2.161	0.223602	-7.61978	1.24e-05	0.00015142	3.27388	DN510207
LOC100051043	LOC100051043	-2.15717	0.224196	-10.9817	3.8e-07	1.13e-05	6.94816	PLSCR1
JL640688	JL640688	-2.15002	0.22531	-9.37952	1.76e-06	3.51e-05	5.33354	JL640688
DN508003	DN508003	-2.14698	0.225784	-23.0447	1.92e-10	1.47e-07	14.5987	DN508003
LOC100068961	LOC100068961	-2.14535	0.22604	-5.32234	0.000270716	0.00176395	0.016196	SLA
LOC100058056	LOC100058056	-2.13533	0.227615	-7.67403	1.16e-05	0.000144876	3.34255	C1QC
LOC100050843	LOC100050843	-2.13127	0.228257	-12.9212	7.49e-08	3.96e-06	8.6392	RGS18
LOC100071949	LOC100071949	-2.12482	0.22928	-10.7483	4.69e-07	1.3e-05	6.72634	UBE2H
JL640875	JL640875	-2.1243	0.229363	-16.0613	8.18e-09	9.2e-07	10.9112	TPD52
TCN1	TCN1	-2.11707	0.230515	-11.9292	1.67e-07	6.52e-06	7.80649	TCN1
ELL2	ELL2	-2.11292	0.231179	-17.5558	3.27e-09	5.27e-07	11.8348	ELL2
ZNF326	ZNF326	-2.11252	0.231243	-7.44185	1.54e-05	0.000178233	3.04621	ZNF326
PPP1R3B	PPP1R3B	-2.11107	0.231476	-9.18086	2.17e-06	4.12e-05	5.11723	PPP1R3B
JL621047	JL621047	-2.10635	0.232234	-21.1389	4.74e-10	1.9e-07	13.7349	ELL2
ENSECAT00000020871	ENSECAT00000020871	-2.09493	0.234079	-14.3348	2.62e-08	1.98e-06	9.72424	.
CD470892	CD470892	-2.09485	0.234092	-21.5778	3.83e-10	1.86e-07	13.9418	CD470892
LOC100071540	LOC100071540	-2.09369	0.234281	-10.3231	6.97e-07	1.74e-05	6.31102	CCL15
LOC100059969	LOC100059969	-2.09028	0.234835	-8.11048	6.97e-06	9.79e-05	3.88232	ETS2
CX605423	CX605423	-2.08568	0.235585	-13.9778	3.38e-08	2.32e-06	9.46058	CX605423
LOC100059284	LOC100059284	-2.08321	0.23599	-10.4743	6.04e-07	1.57e-05	6.46039	BCL2L15
PLAUR	PLAUR	-2.07727	0.236962	-8.50001	4.5e-06	7.09e-05	4.34581	PLAUR
LOC100064807	LOC100064807	-2.06744	0.238583	-8.07133	7.29e-06	0.000101494	3.83479	PAIP1
CX602638	CX602638	-2.06644	0.238748	-7.53751	1.37e-05	0.000163263	3.1691	CX602638
CLU	CLU	-2.06614	0.238798	-3.82117	0.00299769	0.0128898	-2.49225	CLU
IL18	IL18	-2.06454	0.239063	-8.4489	4.76e-06	7.41e-05	4.28595	IL18
CD528648	CD528648	-2.06125	0.239608	-12.1043	1.44e-07	6.04e-06	7.95809	CD528648
LOC100056475	LOC100056475	-2.05637	0.240419	-6.30509	6.65e-05	0.000569312	1.49672	G0S2
JL617697	JL617697	-2.05415	0.24079	-17.3844	3.62e-09	5.58e-07	11.7333	JL617697
LOC100073016	LOC100073016	-2.05033	0.241429	-6.33217	6.41e-05	0.000552217	1.53563	PPIF
ENSECAT00000013093	ENSECAT00000013093	-2.04746	0.24191	-12.097	1.45e-07	6.06e-06	7.95182	CYSTM1
KLHL2	KLHL2	-2.04394	0.242501	-22.4649	2.51e-10	1.61e-07	14.3453	KLHL2
LOC100057608	LOC100057608	-2.04269	0.242711	-11.551	2.3e-07	8.12e-06	7.47164	SLC25A33
LOC100070893	LOC100070893	-2.03673	0.243716	-5.72826	0.00014915	0.0010965	0.644052	SLPI
JL620936	JL620936	-2.03155	0.244592	-10.4903	5.95e-07	1.55e-05	6.47607	JL620936
CEBPB	CEBPB	-2.02477	0.245744	-13.6336	4.36e-08	2.82e-06	9.19998	CEBPB
A_69_P122811	A_69_P122811	-2.01929	0.24668	-8.32003	5.5e-06	8.23e-05	4.13373	ZCCHC6
LOC100055514	LOC100055514	-2.01644	0.247167	-11.1195	3.36e-07	1.04e-05	7.0771	CPNE3
IL1RAP	IL1RAP	-2.01373	0.247633	-11.2547	2.98e-07	9.54e-06	7.20222	IL1RAP
ZCCHC6	ZCCHC6	-2.01258	0.247829	-8.79688	3.25e-06	5.56e-05	4.68804	ZCCHC6
TLR4	TLR4	-1.99989	0.250018	-10.8641	4.22e-07	1.21e-05	6.83692	TLR4
LOC100058000	LOC100058000	-1.99233	0.251332	-11.4877	2.43e-07	8.38e-06	7.41464	NFKBIA
ENSECAT00000020997	ENSECAT00000020997	-1.98801	0.252086	-10.2695	7.33e-07	1.8e-05	6.25755	ECM2
TIMP1	TIMP1	-1.98749	0.252177	-13.3564	5.36e-08	3.17e-06	8.98524	TIMP1
CX602785	CX602785	-1.97967	0.253548	-14.5792	2.2e-08	1.79e-06	9.90094	WIPI1
LOC100065275	LOC100065275	-1.96896	0.255437	-9.45816	1.63e-06	3.28e-05	5.41812	VCAN
KYNU	KYNU	-1.9567	0.257617	-10.9307	3.97e-07	1.16e-05	6.9	KYNU
CD465135	CD465135	-1.95628	0.257692	-8.84799	3.08e-06	5.33e-05	4.74603	.
HBA2	HBA2	-1.95018	0.258783	-7.46369	1.5e-05	0.00017463	3.07437	HBA2
CD465425	CD465425	-1.94929	0.258944	-13.5594	4.6e-08	2.9e-06	9.14288	CD465425
TREM1	TREM1	-1.94848	0.259089	-4.4002	0.00114375	0.0057851	-1.49318	TREM1
DN510002	DN510002	-1.94839	0.259105	-10.7126	4.85e-07	1.34e-05	6.69202	DN510002
LOC100146304	LOC100146304	-1.93039	0.262357	-10.3039	7.1e-07	1.76e-05	6.29191	BCL3
DN511090	DN511090	-1.93024	0.262385	-7.42499	1.57e-05	0.000181079	3.02443	DN511090
CX602140	CX602140	-1.92848	0.262706	-8.69526	3.63e-06	6.05e-05	4.57194	CX602140
LOC100066322	LOC100066322	-1.92658	0.263053	-4.93635	0.000487664	0.00286337	-0.601973	RAB20
DN508362	DN508362	-1.92607	0.263145	-12.1359	1.41e-07	5.98e-06	7.98527	DN508362
JL638330	JL638330	-1.91897	0.264444	-12.456	1.08e-07	5e-06	8.25658	JL638330
OGFRL1	OGFRL1	-1.91452	0.265261	-20.4719	6.63e-10	2.22e-07	13.4105	OGFRL1
LOC100064727	LOC100064727	-1.9137	0.265412	-21.0172	5.04e-10	1.92e-07	13.6766	MERTK
ITGAM	ITGAM	-1.91143	0.265828	-7.55624	1.34e-05	0.000160512	3.19302	ITGAM
CD464588	CD464588	-1.90713	0.266623	-10.2382	7.55e-07	1.85e-05	6.22624	BCL3
LOC100066562	LOC100066562	-1.9035	0.267294	-11.2765	2.92e-07	9.45e-06	7.22226	ATP11B
PTK2B	PTK2B	-1.90133	0.267697	-18.2953	2.13e-09	4.16e-07	12.2608	PTK2B
JL631676	JL631676	-1.8921	0.269415	-12.5995	9.66e-08	4.72e-06	8.37608	PTPRJ
ENSECAT00000022739	ENSECAT00000022739	-1.8834	0.271044	-12.3454	1.18e-07	5.34e-06	8.1636	.
LOC100054285	LOC100054285	-1.88217	0.271276	-2.96119	0.0133524	0.0437361	-4.01362	TREM1
AY246759	AY246759	-1.88112	0.271473	-14.0834	3.13e-08	2.21e-06	9.5393	AY246759
CD465870	CD465870	-1.8777	0.272117	-13.0453	6.8e-08	3.75e-06	8.73905	.
PER1	PER1	-1.87276	0.273051	-7.05341	2.49e-05	0.000259134	2.53556	PER1
A_69_P104998	A_69_P104998	-1.86344	0.274821	-5.77434	0.000139596	0.00103752	0.71386	.
BCL6	BCL6	-1.8615	0.27519	-19.2323	1.27e-09	3.13e-07	12.7738	BCL6
ENSECAT00000023858	ENSECAT00000023858	-1.85803	0.275852	-9.15965	2.21e-06	4.19e-05	5.09391	.
LOC100062982	LOC100062982	-1.85417	0.276593	-7.09097	2.37e-05	0.000248926	2.58577	PPP1R3B
JL625030	JL625030	-1.85164	0.277078	-11.9969	1.58e-07	6.29e-06	7.86531	JL625030
LOC100051017	LOC100051017	-1.84886	0.277611	-4.48488	0.000997035	0.00515515	-1.35005	LTB4R
LOC100055265	LOC100055265	-1.84772	0.277831	-11.0458	3.58e-07	1.08e-05	7.0083	RAB31
LOC100064230	LOC100064230	-1.84572	0.278217	-5.72148	0.000150614	0.00110533	0.63375	GLCCI1
CD464533	CD464533	-1.84511	0.278334	-6.53424	4.89e-05	0.000444381	1.82276	CD464533
LOC100055718	LOC100055718	-1.83991	0.27934	-12.9617	7.26e-08	3.91e-06	8.67189	IFRD1
A_69_P113361	A_69_P113361	-1.83977	0.279367	-3.94415	0.00243454	0.0108379	-2.2774	.
SERPINC1	SERPINC1	-1.83685	0.279933	-8.91776	2.86e-06	5.04e-05	4.82477	SERPINC1
LOC100062768	LOC100062768	-1.83526	0.280241	-11.1115	3.38e-07	1.04e-05	7.06962	FPR2
ENSECAT00000016906	ENSECAT00000016906	-1.83252	0.280775	-8.32534	5.46e-06	8.19e-05	4.14004	.
DN505702	DN505702	-1.82869	0.281521	-9.76302	1.2e-06	2.62e-05	5.7405	DN505702
CX598444	CX598444	-1.82276	0.282679	-5.4184	0.000234602	0.00157228	0.166858	CX598444
A_69_P104996	A_69_P104996	-1.82204	0.28282	-5.55633	0.000191446	0.00133967	0.380925	.
A_69_P104997	A_69_P104997	-1.82069	0.283086	-5.6992	0.000155533	0.00113486	0.599867	.
CX603968	CX603968	-1.80946	0.285298	-10.3987	6.49e-07	1.66e-05	6.38591	CX603968
CD467270	CD467270	-1.80811	0.285565	-7.81273	9.85e-06	0.000127673	3.51648	CD467270
LOC100052241	LOC100052241	-1.80508	0.286165	-17.5217	3.33e-09	5.27e-07	11.8147	OXNAD1
CG	CG	-1.80285	0.286607	-8.31578	5.52e-06	8.26e-05	4.12869	CG
LOC100054073	LOC100054073	-1.79782	0.287608	-12.2049	1.33e-07	5.79e-06	8.04434	RAB8B
ENSECAT00000002269	ENSECAT00000002269	-1.79742	0.287689	-14.9565	1.7e-08	1.54e-06	10.1678	NFIL3
LOC100070117	LOC100070117	-1.79706	0.28776	-5.92303	0.000112971	0.000870369	0.937122	WFS1
CD465005	CD465005	-1.79426	0.28832	-7.00616	2.64e-05	0.000272584	2.47215	CD465005
ENSECAT00000026619	ENSECAT00000026619	-1.79034	0.289104	-6.75385	3.66e-05	0.00035429	2.1286	MAFB
NR2E1	NR2E1	-1.78636	0.289902	-15.286	1.36e-08	1.31e-06	10.3953	NR2E1
CKAP4	CKAP4	-1.78565	0.290046	-5.59682	0.000180448	0.00127773	0.44326	CKAP4
LOC100062988	LOC100062988	-1.78531	0.290113	-22.8672	2.09e-10	1.5e-07	14.522	LOC100062988
LOC100050036	LOC100050036	-1.77551	0.29209	-12.0172	1.55e-07	6.26e-06	7.88292	VDAC3
NAIP	NAIP	-1.77539	0.292115	-8.99784	2.62e-06	4.75e-05	4.91452	NAIP
DN510098	DN510098	-1.77486	0.292223	-7.80613	9.93e-06	0.0001286	3.50827	DN510098
CES3	CES3	-1.77316	0.292567	-6.83269	3.3e-05	0.00032577	2.23685	CES3
NUAK2	NUAK2	-1.77013	0.293183	-4.93959	0.000485218	0.00285254	-0.596701	NUAK2
LOC100050560	LOC100050560	-1.7662	0.293982	-6.58917	4.54e-05	0.000419695	1.89987	LOC100050560
PFKFB3	PFKFB3	-1.76408	0.294415	-14.6495	2.1e-08	1.75e-06	9.95121	PFKFB3
JL629330	JL629330	-1.75816	0.295625	-12.6158	9.53e-08	4.68e-06	8.38955	JL629330
JL628765	JL628765	-1.75626	0.296014	-14.5289	2.28e-08	1.84e-06	9.86479	JL628765
JL620875	JL620875	-1.75561	0.296147	-12.8982	7.63e-08	4.01e-06	8.62062	SNX10
GGT1	GGT1	-1.74422	0.298495	-4.80934	0.000594625	0.00338252	-0.809781	GGT1
LOC100070310	LOC100070310	-1.7434	0.298664	-6.47403	5.29e-05	0.000474675	1.73779	LCN2
CD14	CD14	-1.74254	0.298843	-10.7017	4.9e-07	1.35e-05	6.6815	CD14
JL623879	JL623879	-1.74246	0.298859	-14.3262	2.63e-08	1.98e-06	9.71797	JL623879
CD528144	CD528144	-1.73854	0.299672	-10.739	4.73e-07	1.31e-05	6.71741	.
PITRM1	PITRM1	-1.73362	0.300697	-17.6558	3.08e-09	5.19e-07	11.8935	PITRM1
SERPINB1	SERPINB1	-1.73283	0.30086	-7.5539	1.34e-05	0.00016077	3.19004	SERPINB1
DN510857	DN510857	-1.72903	0.301654	-7.11836	2.29e-05	0.000242569	2.62227	DN510857
C13H16orf93	C13H16orf93	-1.71912	0.303734	-8.69602	3.63e-06	6.05e-05	4.57282	C13H16orf93
LOC100060605	LOC100060605	-1.7161	0.304371	-11.7107	2.01e-07	7.3e-06	7.61422	TNFSF4
CX600334	CX600334	-1.7087	0.305936	-8.18593	6.4e-06	9.16e-05	3.9734	CX600334
DN508075	DN508075	-1.70637	0.30643	-4.95571	0.000473243	0.00279764	-0.570497	DN508075
XM_001915446	XM_001915446	-1.70383	0.306969	-11.6838	2.05e-07	7.4e-06	7.59035	XM_001915446
ENSECAT00000026166	ENSECAT00000026166	-1.70275	0.307201	-4.58212	0.000852659	0.00453544	-1.18676	ZC3H4
OSBPL11	OSBPL11	-1.70254	0.307245	-14.76	1.94e-08	1.67e-06	10.0297	OSBPL11
DN511206	DN511206	-1.70145	0.307477	-12.6959	8.94e-08	4.48e-06	8.45556	DN511206
LOC100058020	LOC100058020	-1.69741	0.308339	-8.22079	6.15e-06	8.91e-05	4.01527	CENPU
CX603964	CX603964	-1.69662	0.308508	-11.9065	1.7e-07	6.56e-06	7.78667	FOSL2
LOC100064102	LOC100064102	-1.69275	0.309337	-7.69274	1.14e-05	0.000142263	3.36614	MGST1
RGS2	RGS2	-1.68652	0.310676	-7.90149	8.88e-06	0.000118056	3.62661	RGS2
JL624667	JL624667	-1.68519	0.310963	-14.6376	2.12e-08	1.75e-06	9.94265	JL624667
LOC100629630	LOC100629630	-1.68325	0.311381	-11.9763	1.61e-07	6.36e-06	7.84748	ISCA1
JL622992	JL622992	-1.67761	0.3126	-15.4574	1.21e-08	1.22e-06	10.5117	SIRT5
PLEKHA7	PLEKHA7	-1.67568	0.313018	-3.7017	0.00367512	0.0152885	-2.70204	PLEKHA7
JL639769	JL639769	-1.67432	0.313314	-27.7307	2.75e-11	7.47e-08	16.3921	JL639769
THBS1	THBS1	-1.67091	0.314054	-10.3598	6.73e-07	1.7e-05	6.34741	THBS1
PC	PC	-1.66794	0.314702	-7.43924	1.54e-05	0.000178546	3.04285	PC
ARG2	ARG2	-1.66717	0.31487	-9.47368	1.6e-06	3.24e-05	5.43473	ARG2
CD535826	CD535826	-1.66713	0.314879	-19.5577	1.07e-09	2.87e-07	12.9453	CD535826
CD467944	CD467944	-1.66555	0.315224	-6.61733	4.38e-05	0.000407595	1.93924	CD467944
LOC100053194	LOC100053194	-1.65754	0.316979	-15.0052	1.64e-08	1.51e-06	10.2018	WIPI1
JL640633	JL640633	-1.65166	0.318275	-11.288	2.89e-07	9.39e-06	7.23279	JL640633
LOC100146663	LOC100146663	-1.65057	0.318513	-8.1349	6.78e-06	9.59e-05	3.91186	ROPN1L
CD468881	CD468881	-1.64956	0.318737	-10.6486	5.14e-07	1.4e-05	6.63025	CD468881
KLF4	KLF4	-1.64955	0.31874	-14.1277	3.04e-08	2.18e-06	9.57213	KLF4
CX604770	CX604770	-1.64944	0.318764	-9.00092	2.62e-06	4.74e-05	4.91796	CX604770
LOC100052445	LOC100052445	-1.64635	0.319448	-5.91842	0.00011371	0.000874127	0.930247	.
CX603852	CX603852	-1.64397	0.319974	-9.17231	2.18e-06	4.15e-05	5.10784	CX603852
LTB4R	LTB4R	-1.64178	0.320461	-4.8293	0.000576293	0.0032959	-0.776984	LTB4R
JL636525	JL636525	-1.6414	0.320545	-12.873	7.78e-08	4.05e-06	8.60015	PIK3CB
ENSECAT00000012884	ENSECAT00000012884	-1.6331	0.322395	-5.85057	0.000125195	0.000943407	0.828713	MARCO
LOC100050217	LOC100050217	-1.62766	0.323613	-8.39329	5.06e-06	7.77e-05	4.22048	P2RY13
DLC1	DLC1	-1.62651	0.32387	-11.4409	2.53e-07	8.56e-06	7.3723	DLC1
UNC93A	UNC93A	-1.62286	0.324691	-6.23536	7.31e-05	0.00061541	1.39609	UNC93A
LOC100055957	LOC100055957	-1.61951	0.325446	-10.5417	5.68e-07	1.5e-05	6.52639	PHOSPHO1
PIM1	PIM1	-1.61936	0.32548	-14.916	1.75e-08	1.56e-06	10.1395	PIM1
XM_001915234	XM_001915234	-1.61817	0.325748	-13.5894	4.5e-08	2.87e-06	9.16602	XM_001915234
THBS2	THBS2	-1.6176	0.325877	-15.2036	1.44e-08	1.35e-06	10.339	THBS2
LOC100058229	LOC100058229	-1.61737	0.325929	-12.6914	8.98e-08	4.49e-06	8.4519	LOC100058229
ENSECAT00000026792	ENSECAT00000026792	-1.61347	0.326812	-8.09299	7.11e-06	9.97e-05	3.8611	.
LOC100070258	LOC100070258	-1.61222	0.327094	-17.8466	2.76e-09	4.74e-07	12.0046	CYB5R4
LOC100056798	LOC100056798	-1.6095	0.327711	-3.82913	0.00295743	0.0127437	-2.47831	CAPN3
ENSECAT00000003579	ENSECAT00000003579	-1.60468	0.328808	-7.06257	2.46e-05	0.00025678	2.54783	.
NUMBL	NUMBL	-1.598	0.330334	-10.4549	6.15e-07	1.59e-05	6.44129	NUMBL
PPP1R12A	PPP1R12A	-1.59585	0.330826	-14.2031	2.88e-08	2.08e-06	9.62774	PPP1R12A
JL616970	JL616970	-1.59514	0.33099	-8.45506	4.73e-06	7.38e-05	4.29317	JL616970
NCF2	NCF2	-1.59474	0.331083	-14.9021	1.76e-08	1.56e-06	10.1298	NCF2
ENSECAT00000018552	ENSECAT00000018552	-1.59221	0.331663	-8.78924	3.28e-06	5.59e-05	4.67935	.
JL617220	JL617220	-1.59117	0.331902	-11.7196	1.99e-07	7.27e-06	7.62217	JL617220
ENSECAT00000010864	ENSECAT00000010864	-1.58914	0.332369	-8.4314	4.85e-06	7.54e-05	4.26538	.
UHRF1BP1L	UHRF1BP1L	-1.5851	0.333302	-16.1491	7.73e-09	8.9e-07	10.968	UHRF1BP1L
ENSECAT00000005266	ENSECAT00000005266	-1.5841	0.333532	-6.36633	6.12e-05	0.000532494	1.58456	.
ENSECAT00000014305	ENSECAT00000014305	-1.58365	0.333637	-6.05909	9.33e-05	0.000749566	1.13873	ID1
A_69_P109321	A_69_P109321	-1.58363	0.333642	-9.12625	2.29e-06	4.28e-05	5.05709	.
LOC100061296	LOC100061296	-1.58311	0.333762	-6.27295	6.95e-05	0.000590052	1.45042	.
A_69_P123277	A_69_P123277	-1.58283	0.333826	-12.6703	9.13e-08	4.55e-06	8.43453	.
ENSECAT00000008329	ENSECAT00000008329	-1.5803	0.334412	-8.95508	2.75e-06	4.9e-05	4.86667	.
PCF11	PCF11	-1.57873	0.334776	-13.9237	3.52e-08	2.38e-06	9.42002	PCF11
JL618933	JL618933	-1.57597	0.335417	-14.1024	3.09e-08	2.19e-06	9.55334	JL618933
LOC100051965	LOC100051965	-1.57349	0.335995	-13.1234	6.41e-08	3.62e-06	8.80137	MDM1
ENSECAT00000002743	ENSECAT00000002743	-1.57324	0.336053	-7.21217	2.04e-05	0.000222028	2.74657	.
LOC100057777	LOC100057777	-1.57309	0.336089	-4.27213	0.00141026	0.0068916	-1.71122	APMAP
JL622689	JL622689	-1.56883	0.337081	-12.2905	1.24e-07	5.52e-06	8.11716	JL622689
LOC100058093	LOC100058093	-1.56657	0.337611	-14.1547	2.98e-08	2.14e-06	9.59209	IRAK2
PTPRJ	PTPRJ	-1.56397	0.338219	-9.69849	1.28e-06	2.75e-05	5.67298	PTPRJ
ENSECAT00000018083	ENSECAT00000018083	-1.56094	0.338931	-10.8741	4.18e-07	1.2e-05	6.84639	UBXN2B
FGD4	FGD4	-1.55862	0.339476	-10.6617	5.08e-07	1.39e-05	6.64297	FGD4
ENSECAT00000003535	ENSECAT00000003535	-1.55723	0.339804	-7.37194	1.67e-05	0.000190801	2.9557	.
LOC100056894	LOC100056894	-1.55688	0.339886	-9.99149	9.58e-07	2.2e-05	5.97656	MPZL1
CX596781	CX596781	-1.55562	0.340182	-11.5572	2.29e-07	8.09e-06	7.47721	CX596781
LOC100055805	LOC100055805	-1.55506	0.340314	-11.3475	2.75e-07	9.08e-06	7.28728	LOC100055805
ENSECAT00000004880	ENSECAT00000004880	-1.55483	0.340368	-6.55495	4.75e-05	0.000435373	1.85189	.
ENSECAT00000014212	ENSECAT00000014212	-1.55444	0.34046	-6.27863	6.89e-05	0.000586106	1.45862	.
LOC100071031	LOC100071031	-1.55311	0.340774	-6.81711	3.37e-05	0.000331015	2.21553	ZDHHC18
SOCS3	SOCS3	-1.55164	0.341122	-7.94595	8.43e-06	0.000113452	3.68143	SOCS3
ENSECAT00000000118	ENSECAT00000000118	-1.55058	0.341372	-6.93676	2.89e-05	0.000291664	2.37848	MEGF9
CX602321	CX602321	-1.54766	0.342066	-8.66427	3.75e-06	6.17e-05	4.53632	CX602321
JL619296	JL619296	-1.5459	0.342482	-12.8768	7.76e-08	4.05e-06	8.6033	JL619296
LOC100071026	LOC100071026	-1.54479	0.342746	-6.35361	6.23e-05	0.00053993	1.56636	PGLYRP1
LOC100054741	LOC100054741	-1.54442	0.342834	-19.0233	1.42e-09	3.14e-07	12.6618	YPEL5
LOC100063655	LOC100063655	-1.5437	0.343004	-11.1785	3.18e-07	9.96e-06	7.13185	3129321600
LRRC70	LRRC70	-1.54234	0.343328	-11.0004	3.73e-07	1.11e-05	6.9657	LRRC70
ECATH-2	ECATH-2	-1.54186	0.343442	-8.23677	6.04e-06	8.8e-05	4.03443	ECATH-2
ENSECAT00000013850	ENSECAT00000013850	-1.53864	0.344209	-10.4907	5.95e-07	1.55e-05	6.4765	.
ENSECAT00000019637	ENSECAT00000019637	-1.53783	0.344404	-6.96058	2.8e-05	0.000284715	2.4107	C1orf162
LYST	LYST	-1.53656	0.344707	-7.37638	1.66e-05	0.000190205	2.96146	LYST
A_69_P115137	A_69_P115137	-1.53187	0.345828	-14.8137	1.87e-08	1.63e-06	10.0676	CD44
DN509395	DN509395	-1.53172	0.345865	-12.8179	8.12e-08	4.2e-06	8.55536	DN509395
CD535190	CD535190	-1.53035	0.346193	-14.5772	2.21e-08	1.79e-06	9.89947	ITGB2
LOC100073242	LOC100073242	-1.52961	0.346371	-11.1708	3.21e-07	1e-05	7.12468	RASA1
MGAT4A	MGAT4A	-1.52886	0.346551	-10.5614	5.57e-07	1.48e-05	6.54556	MGAT4A
ENTHD1	ENTHD1	-1.52737	0.346908	-9.06075	2.46e-06	4.52e-05	4.98457	ENTHD1
LOC100147615	LOC100147615	-1.5267	0.347069	-4.68347	0.000725378	0.00397902	-1.01779	MAFG
JL641193	JL641193	-1.52596	0.347248	-8.66447	3.75e-06	6.17e-05	4.53655	JL641193
ENSECAT00000007205	ENSECAT00000007205	-1.52542	0.347379	-6.69567	3.95e-05	0.000375132	2.0482	.
PTPN12	PTPN12	-1.52363	0.34781	-24.8051	8.89e-11	1.14e-07	15.3226	PTPN12
NHLRC2	NHLRC2	-1.52325	0.347902	-13.5977	4.47e-08	2.87e-06	9.1724	NHLRC2
A_69_P123621	A_69_P123621	-1.52204	0.348192	-8.83132	3.13e-06	5.4e-05	4.72715	.
ENSECAT00000000244	ENSECAT00000000244	-1.51679	0.349463	-7.85805	9.34e-06	0.000122642	3.57283	.
ENSECAT00000006467	ENSECAT00000006467	-1.51554	0.349765	-6.98302	2.72e-05	0.000278968	2.44098	.
BM735328	BM735328	-1.50838	0.351507	-5.49876	0.000208331	0.00143238	0.291897	BM735328
LOC100051218	LOC100051218	-1.5066	0.351939	-8.83877	3.11e-06	5.37e-05	4.7356	LOC100051218
A_69_P123625	A_69_P123625	-1.50658	0.351945	-7.65494	1.19e-05	0.000147326	3.31843	.
LMNB1	LMNB1	-1.50308	0.352799	-10.5076	5.86e-07	1.53e-05	6.49305	LMNB1
LOC100058650	LOC100058650	-1.49965	0.353638	-9.72271	1.25e-06	2.7e-05	5.69837	EVI2B
TRAF3IP2	TRAF3IP2	-1.49936	0.353709	-5.9987	0.000101555	0.000800606	1.04957	TRAF3IP2
EFHA1	EFHA1	-1.49768	0.354122	-16.7388	5.34e-09	7.09e-07	11.3409	MICU2
ILT11A	ILT11A	-1.49677	0.354347	-9.21795	2.08e-06	4e-05	5.15791	ILT11A
A_69_P123622	A_69_P123622	-1.49584	0.354574	-8.30468	5.59e-06	8.33e-05	4.11548	.
ENSECAT00000011849	ENSECAT00000011849	-1.49512	0.354752	-15.461	1.21e-08	1.22e-06	10.5142	TACC3
ENSECAT00000003401	ENSECAT00000003401	-1.49481	0.354828	-9.81832	1.13e-06	2.52e-05	5.79807	.
LOC100064558	LOC100064558	-1.49343	0.355168	-4.12992	0.001784	0.0083746	-1.95541	NFE2
LOC100068092	LOC100068092	-1.49153	0.355636	-6.97172	2.76e-05	0.000281833	2.42574	RABL6
CD536721	CD536721	-1.4911	0.355742	-7.70994	1.11e-05	0.000140461	3.3878	CD536721
A_69_P123623	A_69_P123623	-1.49017	0.355971	-7.63538	1.22e-05	0.000149889	3.29367	.
A_69_P110246	A_69_P110246	-1.48761	0.356604	-6.2694	6.98e-05	0.000592708	1.44531	.
LOC100059582	LOC100059582	-1.48667	0.356836	-13.5929	4.49e-08	2.87e-06	9.16871	SRD5A3
LOC100071074	LOC100071074	-1.48501	0.357247	-6.18391	7.85e-05	0.000652563	1.32142	.
ENSECAT00000004554	ENSECAT00000004554	-1.48435	0.35741	-6.25617	7.11e-05	0.000602268	1.4262	PTX3
SOS2	SOS2	-1.48408	0.357477	-10.5235	5.77e-07	1.51e-05	6.50857	SOS2
ZBTB16	ZBTB16	-1.48374	0.357561	-8.03253	7.62e-06	0.000104996	3.78752	ZBTB16
JL620362	JL620362	-1.48148	0.358121	-12.8839	7.71e-08	4.03e-06	8.609	JL620362
LOC100073184	LOC100073184	-1.47955	0.358602	-12.771	8.43e-08	4.33e-06	8.5171	SRP19
AY246771	AY246771	-1.47906	0.358722	-8.30001	5.62e-06	8.36e-05	4.10992	AY246771
LOC100056560	LOC100056560	-1.47854	0.358852	-11.0643	3.53e-07	1.07e-05	7.02561	KIAA0232
LOC100064172	LOC100064172	-1.47819	0.35894	-7.5502	1.35e-05	0.000161331	3.18532	.
ENSECAT00000006764	ENSECAT00000006764	-1.47721	0.359182	-5.98631	0.000103337	0.00081177	1.03121	.
LOC100073183	LOC100073183	-1.4757	0.35956	-12.0347	1.53e-07	6.21e-06	7.89808	REEP5
NLRC4	NLRC4	-1.47505	0.359721	-13.3952	5.21e-08	3.12e-06	9.01555	NLRC4
IQGAP1	IQGAP1	-1.47503	0.359726	-8.45868	4.71e-06	7.35e-05	4.29742	IQGAP1
ENSECAT00000022203	ENSECAT00000022203	-1.47307	0.360214	-6.24082	7.26e-05	0.000611664	1.404	ZNF438
LOC100053429	LOC100053429	-1.47213	0.360449	-4.14984	0.00172592	0.00814111	-1.92107	NATD1
ENSECAT00000002998	ENSECAT00000002998	-1.47086	0.360767	-8.18199	6.42e-06	9.19e-05	3.96866	.
CD467255	CD467255	-1.47079	0.360785	-4.93152	0.000491333	0.00288046	-0.609834	CD467255
CX602249	CX602249	-1.47067	0.360814	-11.4373	2.54e-07	8.57e-06	7.36904	CX602249
CD465796	CD465796	-1.47019	0.360934	-9.38054	1.76e-06	3.51e-05	5.33464	CD465796
LOC100053371	LOC100053371	-1.46934	0.361147	-8.11486	6.94e-06	9.75e-05	3.88762	SLC2A3
ENSECAT00000002156	ENSECAT00000002156	-1.46872	0.361303	-5.66177	0.000164188	0.00118284	0.542781	.
GPR137B	GPR137B	-1.46744	0.361624	-9.71772	1.25e-06	2.71e-05	5.69315	GPR137B
A_69_P123624	A_69_P123624	-1.46646	0.361869	-6.99397	2.69e-05	0.000275912	2.45575	.
CREM	CREM	-1.46566	0.362071	-22.3495	2.65e-10	1.62e-07	14.2939	CREM
LOC100630597	LOC100630597	-1.46468	0.362317	-11.8102	1.85e-07	6.9e-06	7.70222	GTF2A2
LOC100065272	LOC100065272	-1.46445	0.362375	-3.15081	0.0095639	0.0332341	-3.67764	DEDD2
JL637967	JL637967	-1.46319	0.362691	-17.3924	3.6e-09	5.58e-07	11.7381	JL637967
LOC100629753	LOC100629753	-1.4587	0.36382	-9.30727	1.9e-06	3.72e-05	5.25532	RNF11
ENSECAT00000019274	ENSECAT00000019274	-1.45624	0.364442	-9.46075	1.62e-06	3.28e-05	5.42089	.
LOC100055007	LOC100055007	-1.45559	0.364607	-5.87659	0.00012065	0.000915658	0.867729	LOC100055007
ENSECAT00000009537	ENSECAT00000009537	-1.45493	0.364773	-7.06122	2.47e-05	0.000257023	2.54602	.
ENSECAT00000015818	ENSECAT00000015818	-1.45113	0.365735	-7.29311	1.84e-05	0.000205373	2.85292	.
ENSECAT00000026753	ENSECAT00000026753	-1.44991	0.366045	-6.40173	5.83e-05	0.000513305	1.63509	.
CX595831	CX595831	-1.44801	0.366526	-9.79222	1.16e-06	2.56e-05	5.77093	CX595831
CD465829	CD465829	-1.44795	0.366543	-7.21642	2.03e-05	0.000221152	2.75216	CD465829
LOC100054317	LOC100054317	-1.44793	0.366547	-9.79826	1.16e-06	2.56e-05	5.77723	BNIP3L
ENSECAT00000001882	ENSECAT00000001882	-1.44592	0.367059	-5.30032	0.0002798	0.00181394	-0.0185179	.
CX604024	CX604024	-1.44511	0.367265	-8.99219	2.64e-06	4.76e-05	4.9082	MPZL1
CX596677	CX596677	-1.44503	0.367283	-11.4598	2.49e-07	8.49e-06	7.38939	CX596677
NEDD4	NEDD4	-1.44354	0.367663	-8.3276	5.45e-06	8.18e-05	4.14272	NEDD4
ENSECAT00000024794	ENSECAT00000024794	-1.44275	0.367864	-9.73325	1.23e-06	2.67e-05	5.7094	.
ENSECAT00000002728	ENSECAT00000002728	-1.4418	0.368107	-5.56754	0.000188331	0.00132167	0.398207	.
CCNJL	CCNJL	-1.44147	0.368192	-9.35541	1.81e-06	3.58e-05	5.3075	CCNJL
NFE2L2	NFE2L2	-1.43997	0.368574	-21.6499	3.7e-10	1.86e-07	13.9753	NFE2L2
IL18R1	IL18R1	-1.4382	0.369029	-8.33528	5.4e-06	8.13e-05	4.15184	IL18R1
ANXA11	ANXA11	-1.4356	0.369694	-3.48904	0.00530066	0.0205945	-3.07757	ANXA11
ENSECAT00000006421	ENSECAT00000006421	-1.43525	0.369782	-5.89499	0.000117544	0.000896507	0.895252	.
CD464572	CD464572	-1.43474	0.369915	-13.513	4.77e-08	2.97e-06	9.10705	CD464572
LOC100051802	LOC100051802	-1.43053	0.370994	-8.64195	3.85e-06	6.29e-05	4.5106	VSTM1
CX600278	CX600278	-1.43044	0.371017	-4.54381	0.000906719	0.0047803	-1.25095	CX600278
ENSECAT00000004890	ENSECAT00000004890	-1.42882	0.371434	-7.7283	1.09e-05	0.000138144	3.41088	.
LOC100061903	LOC100061903	-1.42727	0.371834	-6.60859	4.43e-05	0.000411388	1.92703	SLC35A4
VSIG4	VSIG4	-1.42717	0.37186	-5.53211	0.000198364	0.00137547	0.343532	VSIG4
ENSECAT00000010450	ENSECAT00000010450	-1.42618	0.372116	-3.76624	0.00329147	0.0139202	-2.58859	HBQ1
TEC	TEC	-1.42514	0.372384	-12.6128	9.55e-08	4.68e-06	8.38709	TEC
CX605888	CX605888	-1.42172	0.373266	-12.0294	1.54e-07	6.23e-06	7.8935	CX605888
JL637704	JL637704	-1.42138	0.373355	-8.99184	2.64e-06	4.76e-05	4.90781	JL637704
LOC100071951	LOC100071951	-1.4201	0.373686	-4.68333	0.000725543	0.00397902	-1.01803	.
ENSECAT00000003273	ENSECAT00000003273	-1.41871	0.374046	-6.54621	4.81e-05	0.000439157	1.83961	.
LOC100051621	LOC100051621	-1.41867	0.374057	-6.4175	5.71e-05	0.00050433	1.65755	GCA
CX598804	CX598804	-1.41751	0.374357	-7.70294	1.12e-05	0.00014098	3.37899	CX598804
ENSECAT00000025021	ENSECAT00000025021	-1.41724	0.374427	-8.3545	5.29e-06	8e-05	4.17463	.
A_69_P115136	A_69_P115136	-1.41719	0.37444	-14.249	2.78e-08	2.05e-06	9.66145	CD44
JL641694	JL641694	-1.41699	0.374493	-16.6234	5.74e-09	7.34e-07	11.269	IQGAP1
LOC100066158	LOC100066158	-1.41574	0.374818	-6.53603	4.87e-05	0.000443486	1.82529	C7orf57
DN507720	DN507720	-1.41022	0.376254	-10.3228	6.97e-07	1.74e-05	6.31072	DN507720
ENSECAT00000011880	ENSECAT00000011880	-1.40978	0.37637	-5.03234	0.000420432	0.00253629	-0.446356	C6orf229
LOC100072293	LOC100072293	-1.40612	0.377325	-8.73027	3.49e-06	5.88e-05	4.61206	TBC1D23
ENSECAT00000010948	ENSECAT00000010948	-1.40605	0.377342	-5.65646	0.000165455	0.00118917	0.534673	.
JL624892	JL624892	-1.40582	0.377403	-10.9001	4.09e-07	1.18e-05	6.87108	JL624892
CD467721	CD467721	-1.4048	0.377671	-5.79427	0.000135668	0.00101109	0.743967	CD467721
ENSECAT00000003997	ENSECAT00000003997	-1.40299	0.378145	-6.16425	8.07e-05	0.000667526	1.29278	.
A_69_P117236	A_69_P117236	-1.40106	0.378652	-6.84114	3.27e-05	0.000323013	2.24841	.
ADCY4	ADCY4	-1.40035	0.378838	-12.2227	1.31e-07	5.74e-06	8.05947	ADCY4
NDEL1	NDEL1	-1.39789	0.379484	-8.0684	7.32e-06	0.000101779	3.83122	NDEL1
TRIB1	TRIB1	-1.39606	0.379966	-14.3359	2.62e-08	1.98e-06	9.72505	TRIB1
LOC100059627	LOC100059627	-1.39503	0.380236	-11.45	2.51e-07	8.53e-06	7.38051	UQCRB
LOC100064249	LOC100064249	-1.39094	0.381317	-7.85003	9.43e-06	0.000123522	3.56288	MILR1
LOC100069058	LOC100069058	-1.39073	0.381371	-3.50182	0.00518463	0.0202047	-3.05494	HMOX1
JL619252	JL619252	-1.38626	0.382556	-14.2325	2.82e-08	2.06e-06	9.64939	JL619252
EP300	EP300	-1.38554	0.382747	-12.269	1.26e-07	5.59e-06	8.09893	EP300
LOC100055982	LOC100055982	-1.38314	0.383385	-9.25259	2.01e-06	3.89e-05	5.19577	FAM129A
LOC100050637	LOC100050637	-1.3809	0.383979	-6.47014	5.32e-05	0.000476406	1.73228	LOC100050637
CX605258	CX605258	-1.38068	0.384037	-5.03636	0.000417837	0.00252512	-0.439858	CX605258
CD535830	CD535830	-1.38007	0.384201	-11.6158	2.18e-07	7.75e-06	7.52973	CD535830
CX602546	CX602546	-1.37919	0.384436	-17.5288	3.32e-09	5.27e-07	11.8189	CX602546
ENSECAT00000022683	ENSECAT00000022683	-1.37801	0.384749	-6.11555	8.63e-05	0.00070409	1.22163	.
LOC100064703	LOC100064703	-1.37718	0.384972	-4.00134	0.00221134	0.010017	-2.17794	.
ENSECAT00000003369	ENSECAT00000003369	-1.37538	0.385452	-6.87813	3.11e-05	0.000310482	2.29886	.
A_69_P122976	A_69_P122976	-1.37411	0.385791	-8.05518	7.43e-06	0.000102986	3.81514	.
LOC100052382	LOC100052382	-1.36808	0.387406	-14.6799	2.05e-08	1.72e-06	9.97284	PRDX6
MGAM	MGAM	-1.36745	0.387575	-5.6185	0.000174838	0.00124342	0.476542	MGAM
LOC100057082	LOC100057082	-1.36326	0.388703	-4.47755	0.00100892	0.0052056	-1.36241	SFN
ENSECAT00000001302	ENSECAT00000001302	-1.36212	0.38901	-3.66978	0.00388174	0.0159711	-2.75826	.
CD535278	CD535278	-1.36182	0.389092	-5.63201	0.000171435	0.0012235	0.497253	CD535278
ENSECAT00000000513	ENSECAT00000000513	-1.35979	0.389638	-12.0073	1.56e-07	6.28e-06	7.87438	.
CLK4	CLK4	-1.35933	0.389763	-12.652	9.26e-08	4.58e-06	8.41943	CLK4
LOC100060329	LOC100060329	-1.35807	0.390103	-7.46727	1.49e-05	0.00017437	3.07898	ABHD3
ENSECAT00000013191	ENSECAT00000013191	-1.35606	0.390648	-8.89245	2.94e-06	5.14e-05	4.79627	.
LOC100064937	LOC100064937	-1.35527	0.39086	-10.7407	4.72e-07	1.31e-05	6.719	GLRX
CX595849	CX595849	-1.35262	0.391579	-6.95386	2.83e-05	0.000286775	2.40162	CX595849
JL636302	JL636302	-1.3512	0.391967	-22.5978	2.36e-10	1.6e-07	14.404	JL636302
DPYD	DPYD	-1.35057	0.392136	-10.4787	6.02e-07	1.56e-05	6.46471	DPYD
HSPH1	HSPH1	-1.34672	0.393184	-7.13718	2.24e-05	0.000238448	2.64729	HSPH1
A_69_P108051	A_69_P108051	-1.34605	0.393368	-17.8516	2.75e-09	4.74e-07	12.0075	.
SLC3A1	SLC3A1	-1.34593	0.393399	-12.196	1.34e-07	5.79e-06	8.03673	SLC3A1
TES	TES	-1.3449	0.39368	-12.307	1.22e-07	5.48e-06	8.13112	TES
CD465404	CD465404	-1.34422	0.393867	-6.31053	6.6e-05	0.000565508	1.50455	CD465404
A_69_P108053	A_69_P108053	-1.34411	0.393896	-15.1018	1.54e-08	1.44e-06	10.2688	.
ENSECAT00000004604	ENSECAT00000004604	-1.34286	0.394239	-5.66142	0.00016427	0.00118308	0.542252	.
LOC100064222	LOC100064222	-1.34162	0.394577	-11.4499	2.51e-07	8.53e-06	7.38043	FEM1C
ENSECAT00000014105	ENSECAT00000014105	-1.34146	0.394622	-9.02244	2.56e-06	4.67e-05	4.94196	.
LOC100064199	LOC100064199	-1.34021	0.394963	-11.079	3.48e-07	1.06e-05	7.03928	EMB
LOC100057077	LOC100057077	-1.33933	0.395204	-3.86012	0.00280596	0.0121943	-2.42406	HPCAL1
LOC100058026	LOC100058026	-1.33884	0.395339	-7.69043	1.14e-05	0.000142436	3.36323	IRAK3
LOC100069029	LOC100069029	-1.33747	0.395714	-5.18102	0.000334985	0.00210033	-0.207761	FCN1
ENSECAT00000013768	ENSECAT00000013768	-1.33572	0.396193	-11.6678	2.08e-07	7.46e-06	7.57616	JMJD1C
ENSECAT00000016406	ENSECAT00000016406	-1.33507	0.396373	-4.95006	0.000477405	0.00281406	-0.579679	.
A_69_P118011	A_69_P118011	-1.33365	0.396763	-3.53114	0.00492828	0.0194297	-3.00305	.
CD470379	CD470379	-1.33356	0.396789	-9.15646	2.22e-06	4.19e-05	5.0904	CD470379
ENSECAT00000011510	ENSECAT00000011510	-1.3331	0.396914	-10.2999	7.12e-07	1.77e-05	6.28796	MMP25
JL616764	JL616764	-1.33279	0.397001	-17.213	4.01e-09	5.84e-07	11.6307	JL616764
FCAR	FCAR	-1.3326	0.397053	-6.59864	4.49e-05	0.000415807	1.91312	FCAR
LOC100066515	LOC100066515	-1.32988	0.397802	-13.7871	3.89e-08	2.57e-06	9.31698	SNX3
IL4R	IL4R	-1.32915	0.398003	-11.9368	1.66e-07	6.49e-06	7.8131	IL4R
LOC100064913	LOC100064913	-1.32677	0.39866	-11.3198	2.81e-07	9.22e-06	7.26195	ZFAND3
CD536499	CD536499	-1.32653	0.398727	-16.4362	6.45e-09	7.91e-07	11.1512	CD536499
A_69_P116471	A_69_P116471	-1.32607	0.398852	-12.1099	1.44e-07	6.04e-06	7.96292	.
ENSECAT00000003237	ENSECAT00000003237	-1.32503	0.399142	-5.24058	0.000306116	0.00195292	-0.113037	MARCKS
LOC100062248	LOC100062248	-1.32486	0.399187	-3.35801	0.00665581	0.0248321	-3.30985	ARID5A
LOC100071419	LOC100071419	-1.32399	0.399428	-9.77837	1.18e-06	2.59e-05	5.75651	B4GALT5
MSR1	MSR1	-1.3237	0.39951	-6.37484	6.05e-05	0.000527696	1.59672	MSR1
ATXN1	ATXN1	-1.32285	0.399745	-11.4012	2.62e-07	8.75e-06	7.33624	ATXN1
ATP8B4	ATP8B4	-1.32235	0.399884	-11.8066	1.85e-07	6.91e-06	7.69902	ATP8B4
ENSECAT00000014729	ENSECAT00000014729	-1.32232	0.399891	-7.70303	1.12e-05	0.00014098	3.37911	TPD52
JL616963	JL616963	-1.32042	0.400419	-7.60586	1.26e-05	0.000153585	3.25622	JL616963
JL616561	JL616561	-1.31987	0.400571	-6.04988	9.45e-05	0.000756767	1.12517	JL616561
ENSECAT00000019826	ENSECAT00000019826	-1.31897	0.400822	-5.14878	0.000351808	0.00218782	-0.259243	.
HIF1A	HIF1A	-1.31856	0.400936	-10.7743	4.58e-07	1.29e-05	6.75127	HIF1A
ENSECAT00000004142	ENSECAT00000004142	-1.31723	0.401305	-5.58235	0.000184298	0.00129934	0.421015	.
ENSECAT00000002760	ENSECAT00000002760	-1.31556	0.401771	-5.39243	0.00024383	0.00161593	0.126253	.
JL622167	JL622167	-1.31528	0.401846	-12.4773	1.06e-07	4.96e-06	8.27437	JL622167
KCNJ15	KCNJ15	-1.31414	0.402164	-8.52121	4.39e-06	6.98e-05	4.37056	KCNJ15
JL622905	JL622905	-1.31293	0.402502	-7.10982	2.32e-05	0.000244343	2.6109	JL622905
TLR8	TLR8	-1.31268	0.402571	-13.1673	6.19e-08	3.53e-06	8.83628	TLR8
A_69_P116176	A_69_P116176	-1.3122	0.402705	-10.6476	5.15e-07	1.4e-05	6.62934	USP32
LOC100056000	LOC100056000	-1.30873	0.403677	-4.10163	0.00186996	0.00870616	-2.00422	CD82
LOC100062026	LOC100062026	-1.30835	0.403784	-11.1626	3.23e-07	1e-05	7.11707	RARG
DN510005	DN510005	-1.30834	0.403785	-9.9916	9.58e-07	2.2e-05	5.97666	DN510005
CX599420	CX599420	-1.3067	0.404244	-14.753	1.95e-08	1.67e-06	10.0247	CX599420
JL622806	JL622806	-1.30665	0.404258	-13.5258	4.72e-08	2.96e-06	9.11694	JL622806
DN504034	DN504034	-1.30298	0.405289	-11.1486	3.27e-07	1.02e-05	7.10408	DN504034
CD469692	CD469692	-1.30266	0.405378	-7.15974	2.18e-05	0.000233422	2.67724	CD469692
DGKH	DGKH	-1.30128	0.405765	-8.5131	4.43e-06	7.02e-05	4.36109	DGKH
CCPG1	CCPG1	-1.298	0.406691	-11.463	2.48e-07	8.49e-06	7.39228	CCPG1
CD465156	CD465156	-1.29741	0.406856	-7.95597	8.33e-06	0.000112387	3.69375	CD465156
LOC100061162	LOC100061162	-1.29574	0.407326	-6.52724	4.93e-05	0.000447207	1.81292	HMGB2
LOC100055841	LOC100055841	-1.2956	0.407367	-6.82615	3.33e-05	0.000328009	2.22789	PLA2G7
ENSECAT00000019011	ENSECAT00000019011	-1.29504	0.407526	-4.54467	0.00090546	0.00477469	-1.2495	.
JL641488	JL641488	-1.2949	0.407564	-6.81042	3.4e-05	0.00033321	2.20636	JL641488
GAS7	GAS7	-1.29372	0.407899	-12.0237	1.54e-07	6.24e-06	7.88861	GAS7
ENSECAT00000022465	ENSECAT00000022465	-1.29202	0.40838	-5.34278	0.000262564	0.00171864	0.0483596	.
DN510091	DN510091	-1.29162	0.408492	-6.28648	6.82e-05	0.000581682	1.46994	DN510091
ENSECAT00000001250	ENSECAT00000001250	-1.29103	0.40866	-13.5216	4.74e-08	2.96e-06	9.11372	.
LOC100061752	LOC100061752	-1.29085	0.408709	-9.19784	2.13e-06	4.06e-05	5.13587	IFT57
ENSECAT00000002976	ENSECAT00000002976	-1.28999	0.408953	-14.7439	1.96e-08	1.67e-06	10.0183	SPDYA
ICA1	ICA1	-1.28712	0.409768	-11.493	2.42e-07	8.35e-06	7.41938	ICA1
C4BPA	C4BPA	-1.28621	0.410028	-11.095	3.43e-07	1.05e-05	7.05423	C4BPA
A_69_P108052	A_69_P108052	-1.28557	0.410207	-14.8635	1.81e-08	1.58e-06	10.1027	.
CD469346	CD469346	-1.28535	0.410273	-6.44343	5.52e-05	0.000489882	1.69441	CD469346
ENSECAT00000018622	ENSECAT00000018622	-1.28511	0.41034	-11.9872	1.59e-07	6.31e-06	7.8569	ADAP1
ENSECAT00000003561	ENSECAT00000003561	-1.28493	0.410391	-6.38482	5.97e-05	0.000521583	1.61097	.
AB331218	AB331218	-1.28488	0.410405	-17.5153	3.35e-09	5.27e-07	11.8109	AB178951
ENSECAT00000010063	ENSECAT00000010063	-1.28426	0.410583	-5.43079	0.000230334	0.00155219	0.186185	.
ENSECAT00000023520	ENSECAT00000023520	-1.28268	0.41103	-12.2112	1.32e-07	5.77e-06	8.04971	DNAJC13
CX135763	CX135763	-1.28253	0.411075	-9.89817	1.05e-06	2.37e-05	5.88071	CX135763
ENSECAT00000006460	ENSECAT00000006460	-1.28225	0.411154	-5.10982	0.00037334	0.00230005	-0.321639	.
LOC100050930	LOC100050930	-1.28111	0.411479	-8.79067	3.27e-06	5.59e-05	4.68098	SNAP29
JL619352	JL619352	-1.27985	0.411837	-12.7	8.91e-08	4.48e-06	8.45897	JL619352
LOC100070746	LOC100070746	-1.27829	0.412284	-11.5108	2.38e-07	8.31e-06	7.43551	SERINC3
ENSECAT00000002119	ENSECAT00000002119	-1.2776	0.412482	-5.40024	0.000241015	0.00160163	0.138473	.
JL628163	JL628163	-1.27692	0.412677	-11.0041	3.72e-07	1.11e-05	6.96922	JL628163
CD528266	CD528266	-1.27556	0.413064	-15.3262	1.32e-08	1.29e-06	10.4227	SLC15A4
BM780317	BM780317	-1.27394	0.41353	-10.0911	8.7e-07	2.05e-05	6.07802	BM780317
CX604893	CX604893	-1.27345	0.413669	-9.40504	1.72e-06	3.43e-05	5.36105	CX604893
A_69_P119191	A_69_P119191	-1.27312	0.413765	-4.21116	0.00155929	0.00747791	-1.81564	.
SLC2A5	SLC2A5	-1.27285	0.413841	-4.95104	0.000476682	0.00281116	-0.578089	SLC2A5
CX601800	CX601800	-1.26908	0.414925	-9.73767	1.23e-06	2.67e-05	5.71403	CX601800
ENSECAT00000010048	ENSECAT00000010048	-1.26856	0.415075	-8.32555	5.46e-06	8.19e-05	4.14029	.
JL641766	JL641766	-1.26624	0.415743	-11.4102	2.6e-07	8.69e-06	7.3444	JL641766
A_69_P115786	A_69_P115786	-1.26621	0.415751	-12.2896	1.24e-07	5.52e-06	8.11635	.
ENSECAT00000006871	ENSECAT00000006871	-1.26619	0.415757	-10.3611	6.72e-07	1.7e-05	6.34878	.
ENSECAT00000021384	ENSECAT00000021384	-1.26546	0.415967	-13.9098	3.55e-08	2.39e-06	9.40958	.
ENSECAT00000023263	ENSECAT00000023263	-1.2643	0.416301	-7.76615	1.04e-05	0.000133192	3.45833	.
IFNR1	IFNR1	-1.26391	0.416413	-3.10961	0.0102818	0.0352887	-3.75074	IFNGR1
RNF103	RNF103	-1.26379	0.416448	-17.5808	3.22e-09	5.27e-07	11.8495	RNF103
ENSECAT00000004578	ENSECAT00000004578	-1.26284	0.416723	-5.88114	0.000119874	0.000910901	0.874538	.
ENSECAT00000004531	ENSECAT00000004531	-1.26175	0.417036	-5.18368	0.000333638	0.00209349	-0.203528	.
ENSECAT00000009774	ENSECAT00000009774	-1.2606	0.417371	-9.34114	1.83e-06	3.62e-05	5.29205	.
CLEC12A	CLEC12A	-1.25871	0.417919	-11.0954	3.43e-07	1.05e-05	7.05465	CLEC12A
LOC100067696	LOC100067696	-1.25795	0.418136	-9.74969	1.21e-06	2.65e-05	5.72659	NADK2
ENSECAT00000023623	ENSECAT00000023623	-1.2567	0.418499	-5.40045	0.00024094	0.00160156	0.138802	.
ENSECAT00000024041	ENSECAT00000024041	-1.25591	0.41873	-7.13037	2.26e-05	0.000239869	2.63824	.
ENSECAT00000002886	ENSECAT00000002886	-1.25486	0.419034	-5.68134	0.0001596	0.00115902	0.572653	.
LOC100057973	LOC100057973	-1.25436	0.419178	-14.6992	2.03e-08	1.7e-06	9.98656	ERLIN2
ENSECAT00000011579	ENSECAT00000011579	-1.25331	0.419484	-13.6197	4.4e-08	2.84e-06	9.18928	ATP6V1G1
A_69_P115787	A_69_P115787	-1.25206	0.41985	-9.10517	2.34e-06	4.36e-05	5.0338	.
ENSECAT00000004510	ENSECAT00000004510	-1.24855	0.42087	-5.25201	0.000300884	0.00192558	-0.094915	.
LOC100052280	LOC100052280	-1.24852	0.420879	-4.0481	0.00204474	0.00939095	-2.09683	MAEA
CD471653	CD471653	-1.24732	0.42123	-8.63141	3.89e-06	6.32e-05	4.49844	DEDD2
ENSECAT00000016152	ENSECAT00000016152	-1.24697	0.421332	-2.89764	0.0149361	0.0479002	-4.12584	.
JL618381	JL618381	-1.24635	0.421514	-15.5491	1.14e-08	1.18e-06	10.5734	JL618381
BM780561	BM780561	-1.24552	0.421757	-10.1549	8.18e-07	1.96e-05	6.14258	BM780561
ENSECAT00000001232	ENSECAT00000001232	-1.24515	0.421863	-9.15564	2.22e-06	4.19e-05	5.0895	.
ENSECAT00000009777	ENSECAT00000009777	-1.24434	0.422102	-5.38945	0.000244913	0.00162048	0.121587	.
LOC100058919	LOC100058919	-1.24211	0.422753	-7.49022	1.45e-05	0.000170637	3.10849	MAP4K4
STX2	STX2	-1.24191	0.422812	-8.12846	6.83e-06	9.63e-05	3.90407	STX2
ENSECAT00000003173	ENSECAT00000003173	-1.24092	0.423104	-5.06034	0.000402727	0.00244896	-0.401197	.
ENSECAT00000002943	ENSECAT00000002943	-1.24087	0.423118	-5.90401	0.000116051	0.000887372	0.908743	.
JL641492	JL641492	-1.24041	0.423251	-12.7386	8.65e-08	4.37e-06	8.49059	JL641492
ENSECAT00000021308	ENSECAT00000021308	-1.23828	0.423877	-7.91876	8.7e-06	0.000116327	3.64794	.
ENSECAT00000004673	ENSECAT00000004673	-1.23812	0.423924	-7.02063	2.6e-05	0.000268414	2.4916	.
DN503867	DN503867	-1.2358	0.424607	-12.1503	1.39e-07	5.95e-06	7.99764	DN503867
SIAH2	SIAH2	-1.2345	0.424989	-6.99108	2.7e-05	0.000276699	2.45184	SIAH2
LOC100069914	LOC100069914	-1.23358	0.42526	-7.21547	2.03e-05	0.000221313	2.75092	BASP1
A_69_P102641	A_69_P102641	-1.23308	0.425409	-11.1659	3.22e-07	1e-05	7.12019	.
RANBP3L	RANBP3L	-1.23283	0.425481	-11.1091	3.39e-07	1.04e-05	7.06744	RANBP3L
CA12	CA12	-1.23207	0.425707	-13.5591	4.61e-08	2.9e-06	9.14264	CA12
ENSECAT00000003976	ENSECAT00000003976	-1.23193	0.425749	-5.15014	0.00035108	0.00218385	-0.257068	.
LOC100050243	LOC100050243	-1.23101	0.42602	-7.79079	1.01e-05	0.000130396	3.48912	SNX20
LOC100058151	LOC100058151	-1.23085	0.426066	-7.75454	1.06e-05	0.000134472	3.44379	SCARB2
CD467672	CD467672	-1.23055	0.426156	-9.04733	2.49e-06	4.57e-05	4.96967	CD467672
AZIN1	AZIN1	-1.23015	0.426272	-8.37499	5.17e-06	7.88e-05	4.19887	AZIN1
ENSECAT00000001159	ENSECAT00000001159	-1.22747	0.427066	-5.10778	0.000374505	0.00230606	-0.324912	.
ENSECAT00000002988	ENSECAT00000002988	-1.2273	0.427116	-4.83751	0.000568929	0.00326449	-0.763512	.
RNASEL	RNASEL	-1.22322	0.428326	-12.4953	1.05e-07	4.95e-06	8.28941	RNASEL
CHST11	CHST11	-1.22196	0.428698	-10.6232	5.26e-07	1.42e-05	6.6057	CHST11
POLG2	POLG2	-1.2217	0.428777	-8.44165	4.8e-06	7.46e-05	4.27743	POLG2
HCK	HCK	-1.21925	0.429507	-8.41875	4.92e-06	7.59e-05	4.2505	HCK
ENSECAT00000018301	ENSECAT00000018301	-1.21644	0.430343	-5.68037	0.000159824	0.00116031	0.571173	.
ITGB2	ITGB2	-1.21592	0.430499	-5.31248	0.000274744	0.00178638	0.000661896	ITGB2
LOC100054800	LOC100054800	-1.21563	0.430584	-11.6846	2.05e-07	7.4e-06	7.59104	PIM3
DN510094	DN510094	-1.21489	0.430805	-8.17542	6.47e-06	9.26e-05	3.96075	DN510094
ENSECAT00000026181	ENSECAT00000026181	-1.21455	0.430907	-11.172	3.2e-07	1e-05	7.12579	ZNF281
CD469102	CD469102	-1.21402	0.431065	-6.87363	3.13e-05	0.000311904	2.29273	CD469102
LOC100051206	LOC100051206	-1.21384	0.43112	-5.23225	0.000309988	0.00197144	-0.126251	DFNB31
DN509394	DN509394	-1.21352	0.431214	-7.70321	1.12e-05	0.00014098	3.37932	DN509394
JL621418	JL621418	-1.21207	0.431648	-7.94406	8.45e-06	0.00011364	3.6791	JL621418
LOC100068453	LOC100068453	-1.21162	0.431783	-4.8983	0.000517389	0.00300049	-0.664005	MOB3A
LIMK2	LIMK2	-1.21161	0.431786	-6.97924	2.74e-05	0.000279728	2.43589	LIMK2
JL620522	JL620522	-1.21133	0.431871	-11.687	2.05e-07	7.4e-06	7.59324	JL620522
CD528608	CD528608	-1.21116	0.431923	-7.98326	8.07e-06	0.000109609	3.72725	.
JL637396	JL637396	-1.21106	0.431952	-18.4323	1.97e-09	4e-07	12.3376	JL637396
ATP2A2	ATP2A2	-1.20779	0.432931	-10.722	4.81e-07	1.33e-05	6.70105	ATP2A2
LOC100067191	LOC100067191	-1.207	0.43317	-7.51296	1.41e-05	0.000167287	3.13767	SP9
LOC100051588	LOC100051588	-1.20686	0.433211	-8.22892	6.09e-06	8.86e-05	4.02502	.
SELP	SELP	-1.20667	0.433267	-14.0361	3.24e-08	2.25e-06	9.50411	SELP
HNRNPH2	HNRNPH2	-1.2061	0.433439	-11.2513	2.99e-07	9.56e-06	7.19906	HNRNPH2
ENSECAT00000011171	ENSECAT00000011171	-1.20559	0.433593	-6.4523	5.45e-05	0.000485319	1.707	.
SPEN	SPEN	-1.20301	0.43437	-5.39691	0.000242212	0.00160739	0.133258	SPEN
DN510680	DN510680	-1.20298	0.434377	-12.1161	1.43e-07	6.04e-06	7.96826	DN510680
JL616626	JL616626	-1.20245	0.434538	-9.52209	1.53e-06	3.13e-05	5.48644	JL616626
A_69_P108979	A_69_P108979	-1.20174	0.434749	-7.76525	1.04e-05	0.000133265	3.4572	IGF1R
SIPA1L1	SIPA1L1	-1.20137	0.434861	-10.2921	7.18e-07	1.77e-05	6.28017	SIPA1L1
LOC100070876	LOC100070876	-1.19719	0.436124	-8.82859	3.14e-06	5.41e-05	4.72405	NXPE4
LOC100054867	LOC100054867	-1.1965	0.436333	-7.08466	2.39e-05	0.000250287	2.57735	RAB27A
SERPINE2	SERPINE2	-1.1964	0.436363	-8.89117	2.94e-06	5.14e-05	4.79482	SERPINE2
ENSECAT00000015326	ENSECAT00000015326	-1.19633	0.436383	-2.87232	0.0156186	0.0496391	-4.17048	IFNGR2
LOC100054678	LOC100054678	-1.19613	0.436446	-7.46485	1.49e-05	0.000174594	3.07586	TSC22D3
JL639864	JL639864	-1.19477	0.436857	-11.0189	3.67e-07	1.1e-05	6.98303	JL639864
CX602383	CX602383	-1.19455	0.436922	-8.42687	4.88e-06	7.56e-05	4.26005	CX602383
JL641593	JL641593	-1.19433	0.436988	-12.0277	1.54e-07	6.23e-06	7.89207	JL641593
DUSP6	DUSP6	-1.19425	0.437015	-8.45887	4.71e-06	7.35e-05	4.29764	DUSP6
REV1	REV1	-1.19381	0.437146	-9.48304	1.59e-06	3.22e-05	5.44475	REV1
A_69_P108978	A_69_P108978	-1.19308	0.437367	-7.62853	1.23e-05	0.000150516	3.28499	IGF1R
LYN	LYN	-1.19109	0.437972	-9.00435	2.61e-06	4.73e-05	4.92178	LYN
A_69_P108980	A_69_P108980	-1.18951	0.43845	-7.58121	1.3e-05	0.000157324	3.22487	IGF1R
ENSECAT00000025803	ENSECAT00000025803	-1.1875	0.439063	-5.59002	0.000182245	0.0012886	0.432815	JUN
LOC100065672	LOC100065672	-1.18718	0.439161	-6.04596	9.51e-05	0.000759674	1.11939	RELT
A_69_P108977	A_69_P108977	-1.18704	0.439204	-7.78715	1.02e-05	0.000130819	3.48458	IGF1R
DN508978	DN508978	-1.1854	0.439702	-6.21851	7.49e-05	0.000627845	1.37168	DN508978
LOC100072886	LOC100072886	-1.18459	0.439951	-7.5071	1.42e-05	0.000168244	3.13016	PLAU
ENSECAT00000003229	ENSECAT00000003229	-1.18441	0.440003	-4.79382	0.000609303	0.00344896	-0.835316	.
ENSECAT00000005625	ENSECAT00000005625	-1.18433	0.440029	-5.23523	0.000308599	0.00196414	-0.121532	.
HIPK2	HIPK2	-1.1832	0.440373	-8.20153	6.28e-06	9.04e-05	3.99215	HIPK2
ASPH	ASPH	-1.18279	0.440498	-10.7753	4.58e-07	1.29e-05	6.75225	ASPH
ENSECAT00000006943	ENSECAT00000006943	-1.18236	0.44063	-9.32055	1.87e-06	3.68e-05	5.26973	.
ENSECAT00000004785	ENSECAT00000004785	-1.18131	0.44095	-5.08247	0.00038929	0.0023791	-0.36557	.
ENSECAT00000001268	ENSECAT00000001268	-1.18068	0.441142	-5.46285	0.000219661	0.00149686	0.236133	.
ENSECAT00000007993	ENSECAT00000007993	-1.17986	0.441394	-7.99255	7.99e-06	0.000108737	3.73864	.
CD466165	CD466165	-1.17787	0.442004	-5.09352	0.000382764	0.00234627	-0.347818	CD466165
JL616014	JL616014	-1.17744	0.442136	-6.73813	3.73e-05	0.000359913	2.10693	PTP4A1
LOC100053506	LOC100053506	-1.17696	0.442284	-8.28419	5.72e-06	8.47e-05	4.09108	ZDHHC2
LOC100053417	LOC100053417	-1.17605	0.44256	-15.0678	1.57e-08	1.46e-06	10.2453	DDIT3
LOC100051541	LOC100051541	-1.1757	0.442668	-7.0864	2.39e-05	0.000250044	2.57967	KAT5
RGS1	RGS1	-1.1755	0.44273	-12.8483	7.93e-08	4.12e-06	8.5801	RGS1
CD469169	CD469169	-1.17505	0.442868	-15.4572	1.21e-08	1.22e-06	10.5116	CD469169
ENSECAT00000002562	ENSECAT00000002562	-1.1749	0.442916	-5.42153	0.000233517	0.00156802	0.171738	.
BI961371	BI961371	-1.17439	0.443071	-3.74957	0.00338639	0.0142685	-2.61786	BI961371
LOC100629163	LOC100629163	-1.17287	0.443537	-7.70851	1.11e-05	0.000140627	3.386	BBIP1
LOC100066925	LOC100066925	-1.17244	0.443669	-2.9178	0.0144142	0.0465198	-4.09027	CHMP3
CX602572	CX602572	-1.17167	0.443907	-14.9359	1.72e-08	1.56e-06	10.1535	CX602572
ENSECAT00000025586	ENSECAT00000025586	-1.17112	0.444077	-3.80146	0.00309985	0.0132568	-2.5268	TRPM2
ENSECAT00000004881	ENSECAT00000004881	-1.17107	0.444093	-4.83798	0.000568506	0.00326283	-0.762734	.
ABCB10	ABCB10	-1.17081	0.444172	-12.7438	8.61e-08	4.36e-06	8.49484	ABCB10
ENSECAT00000002841	ENSECAT00000002841	-1.17079	0.444178	-5.07939	0.000391131	0.00238839	-0.370522	.
LOC100071067	LOC100071067	-1.17041	0.444295	-20.8292	5.53e-10	2.05e-07	13.5857	PPP1CB
ENSECAT00000010286	ENSECAT00000010286	-1.16906	0.444711	-7.38098	1.66e-05	0.000189311	2.96744	.
A_69_P108976	A_69_P108976	-1.16882	0.444785	-7.22028	2.02e-05	0.000220479	2.75725	IGF1R
LOC100058275	LOC100058275	-1.168	0.445039	-2.94326	0.0137814	0.0448391	-4.04532	ALPL
ENSECAT00000016860	ENSECAT00000016860	-1.16793	0.44506	-5.46313	0.000219571	0.00149686	0.236563	.
PTPN1	PTPN1	-1.16593	0.445678	-5.86884	0.000121986	0.000923213	0.856111	PTPN1
ENSECAT00000021247	ENSECAT00000021247	-1.1656	0.44578	-4.95153	0.000476316	0.00280998	-0.577285	.
LOC100072241	LOC100072241	-1.16507	0.445942	-9.04756	2.49e-06	4.57e-05	4.96992	ANXA5
ENSECAT00000004658	ENSECAT00000004658	-1.1647	0.446058	-5.16965	0.00034082	0.00213253	-0.225907	.
RAPGEF2	RAPGEF2	-1.16251	0.446735	-11.5325	2.34e-07	8.23e-06	7.45503	RAPGEF2
ENSECAT00000002603	ENSECAT00000002603	-1.1621	0.446863	-4.54354	0.000907115	0.00478135	-1.25141	.
ENSECAT00000001294	ENSECAT00000001294	-1.16172	0.44698	-4.78503	0.000617789	0.00348828	-0.849798	.
A_69_P115601	A_69_P115601	-1.16136	0.44709	-8.31884	5.5e-06	8.24e-05	4.13232	.
MAPK14	MAPK14	-1.16095	0.447219	-7.40675	1.6e-05	0.000184299	3.00085	MAPK14
LOC100060923	LOC100060923	-1.16061	0.447322	-7.09053	2.38e-05	0.000248958	2.58519	MXD1
LOC100146298	LOC100146298	-1.16059	0.44733	-3.15187	0.0095462	0.033182	-3.67577	PGD
LITAF	LITAF	-1.1574	0.448319	-6.20264	7.65e-05	0.00063927	1.34865	LITAF
ENSECAT00000016497	ENSECAT00000016497	-1.15694	0.448464	-5.65369	0.000166123	0.00119256	0.53043	ARAP3
HQ889926	HQ889926	-1.15654	0.448588	-16.1652	7.65e-09	8.88e-07	10.9783	HQ889926
ENSECAT00000002903	ENSECAT00000002903	-1.15545	0.448927	-4.42657	0.00109577	0.00558291	-1.44852	.
LOC100056307	LOC100056307	-1.15531	0.448968	-7.59524	1.28e-05	0.000155171	3.24272	ATP6V1C1
LOC100055052	LOC100055052	-1.15516	0.449016	-3.68641	0.00377262	0.0156143	-2.72896	.
LOC100068557	LOC100068557	-1.15514	0.449021	-5.00832	0.000436281	0.00261908	-0.485186	HCK
IL18RAP	IL18RAP	-1.15266	0.449795	-3.924	0.00251869	0.0111422	-2.31253	IL18RAP
ENSECAT00000017174	ENSECAT00000017174	-1.15262	0.449807	-12.0726	1.48e-07	6.15e-06	7.93085	TREML2
LOC100056472	LOC100056472	-1.15213	0.44996	-4.95503	0.000473738	0.0027992	-0.571592	S100P
CX594727	CX594727	-1.15168	0.450102	-14.062	3.18e-08	2.22e-06	9.52338	CX594727
A_69_P127806	A_69_P127806	-1.15163	0.450115	-7.8703	9.21e-06	0.000121357	3.58802	.
RGS3	RGS3	-1.15135	0.450204	-2.89075	0.015119	0.0483841	-4.138	RGS3
GPT2	GPT2	-1.14976	0.4507	-6.67027	4.08e-05	0.000385439	2.01297	GPT2
ENSECAT00000005994	ENSECAT00000005994	-1.14933	0.450834	-5.1511	0.000350566	0.00218121	-0.255529	.
ENSECAT00000009528	ENSECAT00000009528	-1.14915	0.450891	-7.54378	1.36e-05	0.000162349	3.17711	.
CX601216	CX601216	-1.14909	0.450909	-6.27432	6.94e-05	0.000589358	1.4524	CX601216
CX601207	CX601207	-1.14874	0.451018	-10.8134	4.42e-07	1.25e-05	6.78863	CX601207
MAP3K6	MAP3K6	-1.14633	0.451772	-8.43092	4.85e-06	7.54e-05	4.26481	MAP3K6
ENSECAT00000007971	ENSECAT00000007971	-1.14623	0.451806	-6.24288	7.24e-05	0.00061036	1.40698	.
LOC100054048	LOC100054048	-1.1461	0.451845	-8.01987	7.74e-06	0.000106183	3.77207	BTG3
A_69_P123246	A_69_P123246	-1.146	0.451877	-4.56577	0.000875305	0.00463972	-1.21414	.
RB1CC1	RB1CC1	-1.14568	0.451976	-8.9173	2.86e-06	5.04e-05	4.82425	RB1CC1
RAP1B	RAP1B	-1.14534	0.452084	-9.99417	9.55e-07	2.2e-05	5.97929	RAP1B
ENSECAT00000013754	ENSECAT00000013754	-1.14523	0.452117	-10.9369	3.95e-07	1.15e-05	6.90588	P4HA1
PPP3CA	PPP3CA	-1.1444	0.452378	-12.9686	7.22e-08	3.9e-06	8.67748	PPP3CA
ENSECAT00000005355	ENSECAT00000005355	-1.14234	0.453026	-10.3079	7.07e-07	1.76e-05	6.29591	.
JL617449	JL617449	-1.14172	0.45322	-19.3329	1.2e-09	3.06e-07	12.8272	MAP1LC3B
JL622927	JL622927	-1.14105	0.453428	-15.2406	1.4e-08	1.33e-06	10.3643	JL622927
ENSECAT00000016308	ENSECAT00000016308	-1.14088	0.453483	-7.1878	2.1e-05	0.000227366	2.71438	SHOX
LOC100070708	LOC100070708	-1.13932	0.453974	-5.93636	0.000110865	0.000857386	0.956988	UBTD1
VNN2	VNN2	-1.13883	0.454128	-6.93847	2.88e-05	0.000291227	2.3808	VNN2
SSH2	SSH2	-1.13855	0.454216	-7.65934	1.18e-05	0.000146841	3.32399	SSH2
LOC100051611	LOC100051611	-1.1365	0.45486	-4.20018	0.00158784	0.00759397	-1.83449	DUSP2
ENSECAT00000003409	ENSECAT00000003409	-1.13415	0.455604	-7.97083	8.19e-06	0.000110981	3.712	HLX
ENSECAT00000005947	ENSECAT00000005947	-1.13415	0.455605	-4.58231	0.000852395	0.00453502	-1.18644	.
A_69_P102041	A_69_P102041	-1.13226	0.456201	-10.3919	6.53e-07	1.66e-05	6.37923	.
LOC100059512	LOC100059512	-1.1305	0.456756	-3.81165	0.00304655	0.0130678	-2.50892	CD9
LOC100051016	LOC100051016	-1.1268	0.457929	-7.69153	1.14e-05	0.000142395	3.36462	LOC100051016
LOC100059247	LOC100059247	-1.12647	0.458036	-8.03265	7.62e-06	0.000104996	3.78767	PTPN22
CX601884	CX601884	-1.1256	0.458311	-8.96334	2.72e-06	4.87e-05	4.87593	CX601884
ENSECAT00000001683	ENSECAT00000001683	-1.12489	0.458536	-5.10364	0.000376885	0.00231838	-0.331563	.
LOC100069382	LOC100069382	-1.12409	0.458791	-7.44977	1.52e-05	0.000176939	3.05643	OR2C1
JL637794	JL637794	-1.12382	0.458876	-7.56108	1.33e-05	0.000160092	3.1992	JL637794
ENSECAT00000005226	ENSECAT00000005226	-1.12291	0.459167	-5.20165	0.00032467	0.00204563	-0.174894	.
LOC100062102	LOC100062102	-1.12274	0.459221	-3.6608	0.00394197	0.016159	-2.77408	CYP4F8
JL621446	JL621446	-1.12232	0.459354	-14.3396	2.61e-08	1.98e-06	9.72773	JL621446
ENSECAT00000026760	ENSECAT00000026760	-1.12141	0.459643	-8.03655	7.59e-06	0.000104628	3.79243	GPR150
MIP-2BETA	MIP-2BETA	-1.12098	0.45978	-7.11899	2.29e-05	0.000242569	2.62311	MIP-2BETA
LOC100056513	LOC100056513	-1.12079	0.459841	-3.03057	0.0118159	0.0396707	-3.89085	.
FOSL2	FOSL2	-1.12056	0.459917	-8.08824	7.15e-06	0.000100033	3.85534	FOSL2
LOC100061223	LOC100061223	-1.11948	0.460259	-8.59966	4.03e-06	6.52e-05	4.46172	ATP6V1A
CX602836	CX602836	-1.11898	0.460419	-9.26097	1.99e-06	3.86e-05	5.20491	CX602836
ENSECAT00000002936	ENSECAT00000002936	-1.11827	0.460646	-6.02596	9.78e-05	0.000776635	1.08987	.
MTMR3	MTMR3	-1.11556	0.461513	-5.58174	0.000184462	0.00130013	0.420075	MTMR3
LOC100061450	LOC100061450	-1.11342	0.462198	-5.56621	0.000188699	0.00132387	0.396152	ECHDC2
CX605953	CX605953	-1.11334	0.462221	-10.645	5.16e-07	1.4e-05	6.62679	.
ENSECAT00000010560	ENSECAT00000010560	-1.11313	0.462289	-4.47663	0.00101042	0.00520945	-1.36395	.
ENSECAT00000007014	ENSECAT00000007014	-1.11234	0.462543	-5.97547	0.000104922	0.000821841	1.01514	.
LOC100146477	LOC100146477	-1.11208	0.462628	-9.9942	9.55e-07	2.2e-05	5.97933	MBD6
JL621523	JL621523	-1.11134	0.462865	-16.6033	5.81e-09	7.39e-07	11.2564	JL621523
TLE3	TLE3	-1.111	0.462972	-4.91435	0.000504624	0.00293903	-0.637819	TLE3
ENSECAT00000013280	ENSECAT00000013280	-1.11046	0.463147	-6.58755	4.55e-05	0.000420119	1.8976	.
CD467403	CD467403	-1.10843	0.463797	-9.16372	2.2e-06	4.18e-05	5.09839	CD467403
ENSECAT00000006153	ENSECAT00000006153	-1.10804	0.463925	-5.30544	0.000277659	0.00180246	-0.0104387	.
LOC100052193	LOC100052193	-1.10787	0.463979	-8.98643	2.66e-06	4.78e-05	4.90177	HAL
JL630183	JL630183	-1.10669	0.464358	-11.7193	1.99e-07	7.27e-06	7.62188	JL630183
ENSECAT00000003501	ENSECAT00000003501	-1.10651	0.464416	-4.58053	0.000854832	0.00454601	-1.18942	.
ENSECAT00000001520	ENSECAT00000001520	-1.1059	0.464613	-5.4064	0.000238821	0.00159343	0.148096	.
LOC100070174	LOC100070174	-1.10576	0.464658	-7.1912	2.09e-05	0.000226602	2.71888	QPCT
CD535109	CD535109	-1.10568	0.464682	-6.04079	9.57e-05	0.000763677	1.11177	CD535109
LOC100062131	LOC100062131	-1.10513	0.46486	-7.48022	1.47e-05	0.000172145	3.09564	VAMP7
JL620900	JL620900	-1.10495	0.464917	-7.57255	1.31e-05	0.000158284	3.21382	ELL2
ENSECAT00000009212	ENSECAT00000009212	-1.10433	0.465117	-4.71649	0.000688378	0.00381019	-0.963029	CYP2S1
A_69_P120480	A_69_P120480	-1.10341	0.465417	-3.60011	0.00437539	0.0176274	-2.88114	MAPK14
NFKBIZ	NFKBIZ	-1.10222	0.4658	-10.1249	8.42e-07	2e-05	6.11225	NFKBIZ
ENSECAT00000013088	ENSECAT00000013088	-1.10122	0.466121	-5.65551	0.000165684	0.00118976	0.533218	.
CD528454	CD528454	-1.10078	0.466264	-4.70055	0.000705986	0.00389089	-0.989451	CD528454
OMG	OMG	-1.09994	0.466536	-7.29618	1.84e-05	0.000204782	2.85693	OMG
ENSECAT00000002288	ENSECAT00000002288	-1.09964	0.466631	-7.26213	1.92e-05	0.000211673	2.8123	BRI3
ENSECAT00000006786	ENSECAT00000006786	-1.0989	0.466871	-7.9565	8.33e-06	0.000112378	3.69441	.
ENSECAT00000006530	ENSECAT00000006530	-1.0987	0.466938	-5.07412	0.000394302	0.00240371	-0.378999	.
ENSECAT00000005745	ENSECAT00000005745	-1.09844	0.467021	-4.95939	0.000470549	0.00278373	-0.564509	.
LOC100058530	LOC100058530	-1.0978	0.467229	-8.08332	7.19e-06	0.000100333	3.84936	RAB24
SIRPA	SIRPA	-1.09738	0.467366	-3.81941	0.00300667	0.0129217	-2.49533	SIRPA
BI961659	BI961659	-1.09737	0.467368	-8.63561	3.87e-06	6.31e-05	4.50328	BI961659
ENSECAT00000004101	ENSECAT00000004101	-1.09609	0.467782	-6.00678	0.000100412	0.000793384	1.06152	.
ENSECAT00000002600	ENSECAT00000002600	-1.09565	0.467924	-4.97626	0.000458426	0.00272522	-0.53713	.
ENSECAT00000005778	ENSECAT00000005778	-1.09492	0.468162	-4.93086	0.000491844	0.00288178	-0.610924	.
BM734796	BM734796	-1.09472	0.468228	-14.743	1.97e-08	1.67e-06	10.0176	BM734796
ENSECAT00000011440	ENSECAT00000011440	-1.09455	0.468282	-4.76069	0.000641936	0.00359222	-0.889936	.
LOC100051331	LOC100051331	-1.09387	0.468504	-8.50519	4.47e-06	7.06e-05	4.35186	RAB1A
JL635018	JL635018	-1.09301	0.468784	-16.5259	6.1e-09	7.56e-07	11.2079	CTSB
LOC100052833	LOC100052833	-1.09271	0.468879	-7.31232	1.8e-05	0.000201304	2.87803	GALNT1
LOC100061166	LOC100061166	-1.09225	0.469028	-8.09546	7.09e-06	9.96e-05	3.86411	HIF1A
ENSECAT00000005146	ENSECAT00000005146	-1.09173	0.4692	-5.46937	0.000217556	0.00148632	0.246269	.
FGR	FGR	-1.09153	0.469264	-3.44545	0.00571683	0.021887	-3.15479	FGR
TKT	TKT	-1.09067	0.469543	-5.76046	0.000142402	0.00105452	0.69287	TKT
ENSECAT00000003437	ENSECAT00000003437	-1.08988	0.469802	-5.00109	0.00044117	0.00264323	-0.49688	.
ENSECAT00000004363	ENSECAT00000004363	-1.08971	0.469856	-4.91398	0.000504918	0.00293951	-0.638429	.
CSF2RB	CSF2RB	-1.08906	0.470066	-22.5038	2.47e-10	1.61e-07	14.3625	CSF2RB
MSL1	MSL1	-1.08854	0.470238	-6.04707	9.49e-05	0.000759002	1.12101	MSL1
A_69_P128766	A_69_P128766	-1.08832	0.470307	-9.0204	2.56e-06	4.67e-05	4.93969	.
LOC100146273	LOC100146273	-1.08832	0.47031	-6.58172	4.59e-05	0.000422711	1.88943	GDPD3
LOC100064704	LOC100064704	-1.08814	0.470366	-11.302	2.86e-07	9.3e-06	7.24568	N4BP2L2
LOC100060326	LOC100060326	-1.08693	0.470763	-4.39599	0.00115161	0.00582003	-1.50031	C1RL
A_69_P105113	A_69_P105113	-1.08583	0.471123	-10.3306	6.92e-07	1.73e-05	6.31851	.
ENSECAT00000013726	ENSECAT00000013726	-1.08522	0.471319	-8.78311	3.3e-06	5.62e-05	4.67237	GLT1D1
JL616441	JL616441	-1.08487	0.471434	-8.85393	3.06e-06	5.3e-05	4.75276	BIRC2
ENSECAT00000013430	ENSECAT00000013430	-1.08441	0.471586	-4.57005	0.000869309	0.00461194	-1.20696	.
ENSECAT00000011032	ENSECAT00000011032	-1.08438	0.471596	-4.25422	0.00145241	0.00705849	-1.74184	.
LOC100067361	LOC100067361	-1.08434	0.471609	-3.67361	0.00385633	0.0158853	-2.75151	.
ENSECAT00000002490	ENSECAT00000002490	-1.08403	0.47171	-4.55796	0.000886343	0.00468806	-1.22722	.
LOC100065783	LOC100065783	-1.08356	0.471864	-9.86325	1.09e-06	2.44e-05	5.84464	ATP6V0C
ENSECAT00000025627	ENSECAT00000025627	-1.08242	0.472235	-7.28186	1.87e-05	0.000207614	2.83818	.
ENSECAT00000002513	ENSECAT00000002513	-1.08231	0.472273	-4.83376	0.000572277	0.00327796	-0.76966	.
RNF10	RNF10	-1.08221	0.472304	-7.4894	1.45e-05	0.000170725	3.10743	RNF10
LOC100072203	LOC100072203	-1.08215	0.472326	-7.18479	2.11e-05	0.000228021	2.7104	NSRP1
ENSECAT00000003036	ENSECAT00000003036	-1.08193	0.472397	-5.43504	0.000228886	0.00154457	0.192822	.
EGR1	EGR1	-1.08149	0.47254	-9.54421	1.49e-06	3.08e-05	5.51	EGR1
AOAH	AOAH	-1.08079	0.47277	-5.8273	0.000129416	0.000970717	0.793734	AOAH
CD535881	CD535881	-1.08062	0.472827	-3.87338	0.00274366	0.0119704	-2.40089	CD535881
CD535468	CD535468	-1.08013	0.472986	-4.05874	0.00200869	0.00925675	-2.0784	CD535468
LOC100063514	LOC100063514	-1.07966	0.473139	-3.99813	0.00222328	0.0100577	-2.18351	GBA
DN511312	DN511312	-1.07881	0.473419	-11.6751	2.07e-07	7.43e-06	7.58265	DN511312
ENSECAT00000025853	ENSECAT00000025853	-1.07788	0.473726	-6.57667	4.62e-05	0.000424773	1.88236	IL6R
LTA4H	LTA4H	-1.07734	0.473902	-12.2843	1.25e-07	5.53e-06	8.11186	LTA4H
JL620049	JL620049	-1.07732	0.473908	-9.6134	1.39e-06	2.92e-05	5.58336	JL620049
A_69_P105114	A_69_P105114	-1.07568	0.474446	-10.4517	6.17e-07	1.59e-05	6.43817	.
FBXO33	FBXO33	-1.07386	0.475046	-10.1402	8.3e-07	1.98e-05	6.12772	FBXO33
ENSECAT00000002953	ENSECAT00000002953	-1.07361	0.475127	-4.48903	0.00099038	0.00512834	-1.34306	.
ENSECAT00000015069	ENSECAT00000015069	-1.07329	0.475234	-6.35131	6.25e-05	0.000540736	1.56307	.
ENSECAT00000000507	ENSECAT00000000507	-1.07317	0.475272	-7.10443	2.33e-05	0.000245369	2.60373	STXBP5
TMCC1	TMCC1	-1.07289	0.475367	-7.47172	1.48e-05	0.000173512	3.08471	TMCC1
LOC100063248	LOC100063248	-1.07246	0.475507	-11.0331	3.62e-07	1.09e-05	6.99639	SRGN
TPMT	TPMT	-1.07059	0.476124	-8.56146	4.2e-06	6.74e-05	4.41742	TPMT
ENSECAT00000003866	ENSECAT00000003866	-1.0704	0.476186	-5.08693	0.000386643	0.0023653	-0.358406	.
ENSECAT00000004798	ENSECAT00000004798	-1.06982	0.476379	-4.47507	0.00101298	0.00521774	-1.3666	.
LOC100063080	LOC100063080	-1.06908	0.476622	-17.208	4.02e-09	5.84e-07	11.6276	CSNK2A2
LOC100066989	LOC100066989	-1.06819	0.476916	-5.29221	0.000283225	0.00183177	-0.0313157	PHACTR2
ENSECAT00000002360	ENSECAT00000002360	-1.06775	0.477063	-3.73242	0.00348701	0.0146306	-2.648	.
PRNP	PRNP	-1.06772	0.477071	-4.20189	0.00158337	0.00758001	-1.83156	PRNP
LOC100054029	LOC100054029	-1.06749	0.477149	-5.28525	0.000286202	0.00184662	-0.0423093	.
A_69_P120479	A_69_P120479	-1.06748	0.47715	-3.52373	0.00499181	0.0196319	-3.01616	MAPK14
ABHD2	ABHD2	-1.06691	0.477342	-3.72663	0.00352172	0.0147534	-2.65819	ABHD2
LOC100066008	LOC100066008	-1.06604	0.477627	-3.6879	0.00376299	0.0155876	-2.72633	TPPP3
CX598039	CX598039	-1.06602	0.477636	-10.139	8.31e-07	1.98e-05	6.12646	CX598039
ENSECAT00000006889	ENSECAT00000006889	-1.0655	0.477807	-4.77912	0.000623559	0.00351416	-0.859531	.
ENSECAT00000020493	ENSECAT00000020493	-1.06542	0.477834	-7.82989	9.65e-06	0.000125787	3.53785	IVNS1ABP
LOC100056701	LOC100056701	-1.06164	0.479088	-5.58607	0.000183299	0.00129454	0.426742	ENY2
ENSECAT00000004216	ENSECAT00000004216	-1.06043	0.479488	-4.50801	0.000960507	0.00500657	-1.3111	.
ENSECAT00000002123	ENSECAT00000002123	-1.06036	0.479513	-4.81615	0.000588305	0.00334891	-0.798591	.
ENSECAT00000001137	ENSECAT00000001137	-1.05944	0.47982	-5.07945	0.000391095	0.00238839	-0.370427	.
ENSECAT00000000657	ENSECAT00000000657	-1.05815	0.480247	-4.7941	0.000609032	0.00344896	-0.834851	.
ENSECAT00000004811	ENSECAT00000004811	-1.05763	0.48042	-4.74565	0.000657358	0.00366425	-0.914782	.
CD467035	CD467035	-1.05713	0.480589	-11.5854	2.23e-07	7.94e-06	7.50253	CD467035
LOC100057703	LOC100057703	-1.05692	0.480656	-16.7444	5.33e-09	7.09e-07	11.3443	KIAA0196
DN509305	DN509305	-1.05656	0.480778	-11.493	2.42e-07	8.35e-06	7.4194	DN509305
NR2C2	NR2C2	-1.0559	0.480997	-7.99728	7.94e-06	0.000108324	3.74443	NR2C2
ABCB6	ABCB6	-1.05588	0.481004	-6.13676	8.38e-05	0.000688073	1.25266	ABCB6
ENSECAT00000005533	ENSECAT00000005533	-1.05557	0.481107	-5.31835	0.00027234	0.00177359	0.00990545	.
ENSECAT00000007655	ENSECAT00000007655	-1.05543	0.481155	-5.10633	0.000375335	0.00231001	-0.327237	.
CD467537	CD467537	-1.05404	0.481618	-4.39517	0.00115315	0.0058242	-1.5017	CD467537
CX604190	CX604190	-1.05398	0.481638	-4.61101	0.000814136	0.00437148	-1.13846	CX604190
LGSN	LGSN	-1.05373	0.481721	-8.94118	2.79e-06	4.95e-05	4.85108	LGSN
LOC100050292	LOC100050292	-1.05346	0.48181	-6.68991	3.98e-05	0.000377091	2.04023	CCNL1
PRDM1	PRDM1	-1.05299	0.481969	-8.35804	5.27e-06	7.98e-05	4.17882	PRDM1
LOC100630765	LOC100630765	-1.05158	0.48244	-8.71117	3.57e-06	5.98e-05	4.59019	LSMEM1
ENSECAT00000023349	ENSECAT00000023349	-1.05127	0.482542	-3.96726	0.00234165	0.0104959	-2.23718	NEU4
ENSECAT00000007289	ENSECAT00000007289	-1.05099	0.482636	-4.55148	0.000895614	0.00473094	-1.23809	.
CNOT2	CNOT2	-1.05038	0.48284	-7.79493	1.01e-05	0.000129897	3.49429	CNOT2
LOC100058771	LOC100058771	-1.04982	0.483029	-4.67216	0.000738535	0.00404073	-1.03659	LGALS9C
ENSECAT00000006422	ENSECAT00000006422	-1.04971	0.483066	-5.13764	0.000357827	0.00221847	-0.277063	.
ENSECAT00000019403	ENSECAT00000019403	-1.04777	0.483714	-4.91576	0.000503519	0.00293469	-0.63552	.
LOC100051258	LOC100051258	-1.04753	0.483796	-6.99419	2.68e-05	0.000275912	2.45604	PPARG
LOC100072800	LOC100072800	-1.04718	0.483914	-7.98797	8.03e-06	0.000109241	3.73302	ASCC1
LOC100063402	LOC100063402	-1.04708	0.483945	-5.29403	0.000282453	0.00182871	-0.0284422	IFNAR1
ENSECAT00000010414	ENSECAT00000010414	-1.04705	0.483957	-5.97046	0.000105665	0.000826116	1.00769	.
JL622155	JL622155	-1.04625	0.484227	-9.73733	1.23e-06	2.67e-05	5.71367	JL622155
ENSECAT00000002653	ENSECAT00000002653	-1.04578	0.484385	-4.4652	0.00102927	0.00528799	-1.38324	.
JL639153	JL639153	-1.04564	0.484428	-5.46756	0.00021814	0.00148934	0.243451	JL639153
HQ889942	HQ889942	-1.04556	0.484455	-10.163	8.12e-07	1.95e-05	6.15068	HQ889942
ENSECAT00000004475	ENSECAT00000004475	-1.04532	0.484537	-4.5006	0.000972058	0.00505939	-1.32358	.
RFX2	RFX2	-1.04487	0.484688	-5.39016	0.000244654	0.0016192	0.122702	RFX2
DN511073	DN511073	-1.04484	0.484698	-3.39419	0.00624938	0.0235861	-3.24566	DN511073
LMNA	LMNA	-1.04399	0.484983	-6.32384	6.48e-05	0.000557321	1.52367	LMNA
LOC100051272	LOC100051272	-1.04389	0.485018	-8.40195	5.01e-06	7.71e-05	4.2307	ELOVL7
JL620395	JL620395	-1.04381	0.485043	-9.03196	2.53e-06	4.64e-05	4.95256	JL620395
ENSECAT00000008241	ENSECAT00000008241	-1.04377	0.485058	-8.83633	3.12e-06	5.37e-05	4.73284	BAZ1A
LOC100630810	LOC100630810	-1.04365	0.485099	-6.48703	5.2e-05	0.000468726	1.75618	.
TRIP12	TRIP12	-1.04359	0.485117	-17.9231	2.64e-09	4.7e-07	12.0488	TRIP12
CX604409	CX604409	-1.04322	0.485242	-10.2794	7.26e-07	1.79e-05	6.26749	CX604409
A_69_P120591	A_69_P120591	-1.04264	0.485439	-5.73914	0.000146833	0.0010824	0.660561	.
ENSECAT00000004014	ENSECAT00000004014	-1.04218	0.485593	-4.68005	0.000729328	0.00399737	-1.02347	.
LOC100055075	LOC100055075	-1.0421	0.485622	-3.02695	0.0118914	0.0399023	-3.89726	FAM63A
LMBRD2	LMBRD2	-1.04168	0.485762	-7.08559	2.39e-05	0.000250191	2.57859	LMBRD2
ENSECAT00000020857	ENSECAT00000020857	-1.04056	0.48614	-5.96211	0.000106913	0.000831833	0.995294	FAM63B
ENSECAT00000006273	ENSECAT00000006273	-1.03971	0.486424	-4.65643	0.000757249	0.00412132	-1.06275	.
WDFY3	WDFY3	-1.03919	0.486601	-10.5956	5.4e-07	1.45e-05	6.57888	WDFY3
DN503832	DN503832	-1.03828	0.486906	-8.79296	3.27e-06	5.58e-05	4.68359	DN503832
ENSECAT00000002352	ENSECAT00000002352	-1.03784	0.487055	-7.00776	2.64e-05	0.000272148	2.4743	.
A_69_P103095	A_69_P103095	-1.0377	0.487104	-5.92467	0.00011271	0.000869108	0.939567	.
A_69_P105111	A_69_P105111	-1.03736	0.487219	-9.73322	1.23e-06	2.67e-05	5.70937	.
LOC100055183	LOC100055183	-1.0372	0.487271	-10.4394	6.24e-07	1.61e-05	6.4261	C1GALT1C1
ENSECAT00000009076	ENSECAT00000009076	-1.03714	0.487293	-3.60257	0.00435692	0.0175796	-2.8768	OAS3
DN508592	DN508592	-1.03706	0.487321	-8.03763	7.58e-06	0.000104616	3.79375	DN508592
A_69_P105112	A_69_P105112	-1.03694	0.487361	-9.56694	1.46e-06	3.03e-05	5.53414	.
ENSECAT00000022894	ENSECAT00000022894	-1.03569	0.487781	-6.74976	3.68e-05	0.000355618	2.12297	COL15A1
JL627924	JL627924	-1.03493	0.48804	-6.58432	4.57e-05	0.000421442	1.89308	JL627924
JL616416	JL616416	-1.03462	0.488144	-12.7916	8.29e-08	4.28e-06	8.53395	STK17B
CX602199	CX602199	-1.03324	0.48861	-13.5027	4.8e-08	2.97e-06	9.09908	CX602199
PSME4	PSME4	-1.0326	0.488827	-11.7774	1.9e-07	6.99e-06	7.67332	PSME4
ENSECAT00000005215	ENSECAT00000005215	-1.03132	0.489263	-4.63145	0.000787998	0.0042576	-1.10436	.
ENSECAT00000010510	ENSECAT00000010510	-1.02982	0.48977	-4.62375	0.000797739	0.00430011	-1.1172	.
LOC100051397	LOC100051397	-1.02945	0.489896	-4.11064	0.00184214	0.00859136	-1.98867	SPI1
LOC100049848	LOC100049848	-1.0289	0.490083	-7.50383	1.43e-05	0.000168574	3.12596	HGF
PYGL	PYGL	-1.02709	0.490699	-13.4082	5.16e-08	3.09e-06	9.02568	PYGL
LOC100053117	LOC100053117	-1.02621	0.490997	-7.87872	9.12e-06	0.000120455	3.59844	CCDC53
ENSECAT00000009097	ENSECAT00000009097	-1.02619	0.491005	-4.45233	0.00105094	0.00538258	-1.40497	.
JL623196	JL623196	-1.02606	0.491049	-9.15537	2.22e-06	4.19e-05	5.08919	PCYT1A
ANTXR2	ANTXR2	-1.02606	0.49105	-5.565	0.000189031	0.00132582	0.394299	ANTXR2
CAMKK1	CAMKK1	-1.02599	0.491074	-6.69078	3.97e-05	0.000376809	2.04143	CAMKK1
ENSECAT00000004776	ENSECAT00000004776	-1.0246	0.491547	-4.28631	0.00137777	0.00676021	-1.68698	.
A_69_P128446	A_69_P128446	-1.02445	0.491598	-4.2863	0.00137779	0.00676021	-1.68699	.
ENSECAT00000008007	ENSECAT00000008007	-1.02435	0.491632	-4.91328	0.000505466	0.00294182	-0.639567	.
FEM1B	FEM1B	-1.02375	0.491835	-9.362	1.8e-06	3.56e-05	5.31461	FEM1B
NT5C2	NT5C2	-1.02293	0.492118	-4.65537	0.000758524	0.00412642	-1.06451	NT5C2
ENSECAT00000021565	ENSECAT00000021565	-1.02217	0.492377	-6.59856	4.49e-05	0.000415807	1.91301	C16orf52
ENSECAT00000004116	ENSECAT00000004116	-1.02143	0.492628	-4.7238	0.000680466	0.00377581	-0.950934	.
JL638339	JL638339	-1.0214	0.492638	-19.6482	1.02e-09	2.85e-07	12.9925	ACTR2
LOC100069822	LOC100069822	-1.02109	0.492743	-10.9343	3.96e-07	1.16e-05	6.90342	ERGIC1
USP15	USP15	-1.02082	0.492835	-10.9411	3.94e-07	1.15e-05	6.90989	USP15
LOC100067299	LOC100067299	-1.02069	0.49288	-4.82844	0.000577075	0.0032995	-0.778405	FAM117B
MGEA5	MGEA5	-1.02066	0.492891	-6.99332	2.69e-05	0.000276025	2.45487	MGEA5
LOC100062617	LOC100062617	-1.02046	0.492959	-8.49211	4.54e-06	7.14e-05	4.33658	LRIF1
CX597158	CX597158	-1.02042	0.492974	-8.12011	6.89e-06	9.71e-05	3.89397	CX597158
LOC100070681	LOC100070681	-1.02032	0.493005	-10.1455	8.25e-07	1.97e-05	6.1331	AKIRIN2
LOC100058202	LOC100058202	-1.01891	0.49349	-7.86893	9.22e-06	0.000121449	3.58633	KCNK9
CD466440	CD466440	-1.01872	0.493553	-8.41979	4.92e-06	7.59e-05	4.25172	C1H10orf54
TTC13	TTC13	-1.01846	0.493644	-9.69738	1.28e-06	2.75e-05	5.67182	TTC13
ENSECAT00000024189	ENSECAT00000024189	-1.01744	0.493991	-3.22153	0.00844831	0.0300591	-3.55211	PDLIM7
ENSECAT00000001116	ENSECAT00000001116	-1.01673	0.494236	-4.65542	0.000758462	0.00412642	-1.06443	.
LOC100070586	LOC100070586	-1.01613	0.494442	-15.9329	8.88e-09	9.81e-07	10.8276	YIPF4
CX605260	CX605260	-1.01599	0.49449	-9.61177	1.39e-06	2.93e-05	5.58164	.
DN510604	DN510604	-1.01581	0.494549	-4.34542	0.00125062	0.00623267	-1.58621	DN510604
LOC100072377	LOC100072377	-1.01549	0.494661	-5.76975	0.000140518	0.0010431	0.706919	SLC43A2
ALDOA	ALDOA	-1.01482	0.494891	-9.59026	1.42e-06	2.98e-05	5.55887	ALDOA
JL623027	JL623027	-1.01443	0.495023	-6.55303	4.76e-05	0.000435851	1.84918	REST
SKAP2	SKAP2	-1.01427	0.49508	-7.04818	2.51e-05	0.0002603	2.52856	SKAP2
ENSECAT00000003790	ENSECAT00000003790	-1.013	0.495514	-4.89546	0.000519686	0.00301095	-0.668648	.
NCR1	NCR1	-1.01163	0.495987	-5.40914	0.00023785	0.00159043	0.152386	NCR1
NMES1	NMES1	-1.01142	0.496057	-7.42036	1.58e-05	0.000182018	3.01846	NMES1
LOC100061108	LOC100061108	-1.01086	0.49625	-12.9737	7.19e-08	3.9e-06	8.68153	ALDH1L1
TLR2	TLR2	-1.01033	0.496433	-12.5362	1.02e-07	4.87e-06	8.32348	TLR2
ANKRD11	ANKRD11	-1.00931	0.496784	-6.75029	3.68e-05	0.000355515	2.1237	ANKRD11
MLN	MLN	-1.00922	0.496815	-4.88942	0.000524603	0.00303728	-0.67852	MLN
ENSECAT00000019812	ENSECAT00000019812	-1.00905	0.496875	-5.28845	0.000284829	0.00183943	-0.0372551	.
ENSECAT00000007171	ENSECAT00000007171	-1.00879	0.496965	-4.9528	0.000475377	0.00280635	-0.575215	.
LOC100055368	LOC100055368	-1.00865	0.497013	-11.3068	2.84e-07	9.28e-06	7.25007	ZDHHC20
LOC100061805	LOC100061805	-1.00846	0.497075	-11.4995	2.41e-07	8.35e-06	7.42524	CYP26A1
ENSECAT00000018458	ENSECAT00000018458	-1.00669	0.497686	-4.4058	0.00113339	0.00573984	-1.4837	.
A_69_P120476	A_69_P120476	-1.00644	0.497772	-3.54611	0.00480241	0.0190219	-2.97657	MAPK14
ENSECAT00000021224	ENSECAT00000021224	-1.00597	0.497935	-6.14878	8.24e-05	0.000680297	1.27022	.
ATP1B3	ATP1B3	-1.00586	0.497974	-7.49355	1.44e-05	0.000170361	3.11276	ATP1B3
CX604447	CX604447	-1.00576	0.498007	-16.5374	6.05e-09	7.54e-07	11.2151	CX604447
JL619664	JL619664	-1.00576	0.498008	-8.55085	4.25e-06	6.81e-05	4.40508	JL619664
JL620932	JL620932	-1.00531	0.498164	-7.61828	1.24e-05	0.000151616	3.27199	JL620932
STAT-3	STAT-3	-1.00468	0.498381	-3.9851	0.00227248	0.010241	-2.20616	STAT3
A_69_P122396	A_69_P122396	-1.00459	0.498411	-7.23086	1.99e-05	0.000218477	2.7712	.
LOC100058663	LOC100058663	-1.00373	0.498709	-4.93875	0.000485852	0.00285489	-0.598071	SELL
CREBBP	CREBBP	-1.00311	0.498922	-9.34734	1.82e-06	3.6e-05	5.29876	CREBBP
DN505256	DN505256	-1.0027	0.499067	-5.07559	0.000393417	0.00239952	-0.376641	DN505256
LOC100068209	LOC100068209	-1.00202	0.499299	-6.55314	4.76e-05	0.000435851	1.84934	B4GALT1
ENSECAT00000013791	ENSECAT00000013791	-1.00179	0.49938	-11.4278	2.56e-07	8.63e-06	7.36036	.
ENSECAT00000006267	ENSECAT00000006267	-1.00163	0.499437	-4.60983	0.000815674	0.00437878	-1.14043	.
ENSECAT00000006721	ENSECAT00000006721	-1.00147	0.499492	-5.36682	0.000253308	0.00166878	0.0861221	.
ENSECAT00000004704	ENSECAT00000004704	-1.00133	0.49954	-4.61549	0.00080833	0.00434509	-1.13098	.
JL616240	JL616240	-1.0013	0.499551	-7.02889	2.57e-05	0.000265951	2.50269	JL616240
EPC2	EPC2	-1.001	0.499652	-9.55876	1.47e-06	3.05e-05	5.52546	EPC2
SLC40A1	SLC40A1	-1.00086	0.499704	-9.31216	1.89e-06	3.71e-05	5.26062	SLC40A1
LOC100060423	LOC100060423	-0.998848	0.500399	-5.91472	0.000114306	0.000877051	0.92473	TGFA
BRWD3	BRWD3	-0.998758	0.500431	-7.42593	1.57e-05	0.000180956	3.02565	BRWD3
CD471101	CD471101	-0.998295	0.500591	-4.47493	0.0010132	0.00521774	-1.36683	CD471101
A_69_P129826	A_69_P129826	-0.998237	0.500611	-8.39079	5.08e-06	7.78e-05	4.21754	.
LOC100060125	LOC100060125	-0.998078	0.500667	-11.2703	2.94e-07	9.47e-06	7.21655	ZSWIM6
OSTM1	OSTM1	-0.997856	0.500743	-10.5606	5.58e-07	1.48e-05	6.54481	OSTM1
NT5C3	NT5C3	-0.997744	0.500782	-8.6852	3.67e-06	6.1e-05	4.56039	NT5C3A
A_69_P120478	A_69_P120478	-0.997103	0.501005	-3.38799	0.00631717	0.0237795	-3.25666	MAPK14
LOC100052758	LOC100052758	-0.996531	0.501204	-5.63899	0.000169706	0.001214	0.507938	C5orf34
ENSECAT00000001659	ENSECAT00000001659	-0.995376	0.501605	-5.04469	0.000412522	0.00249795	-0.426421	.
JL620017	JL620017	-0.995307	0.501629	-6.11504	8.63e-05	0.000704117	1.22088	JL620017
ENSECAT00000001259	ENSECAT00000001259	-0.995202	0.501666	-4.43456	0.00108166	0.0055202	-1.435	.
LOC100058669	LOC100058669	-0.994808	0.501803	-3.87166	0.00275168	0.011999	-2.4039	IMPA2
LOC100055552	LOC100055552	-0.994728	0.501831	-8.35133	5.31e-06	8.02e-05	4.17087	CXCR2
ENSECAT00000006184	ENSECAT00000006184	-0.9946	0.501875	-4.60088	0.000827433	0.00442827	-1.15539	.
ENSECAT00000002702	ENSECAT00000002702	-0.994135	0.502037	-4.56022	0.000883134	0.00467716	-1.22344	.
LOC100063778	LOC100063778	-0.993666	0.5022	-10.4523	6.17e-07	1.59e-05	6.4388	ATF7IP
ENSECAT00000021934	ENSECAT00000021934	-0.993654	0.502204	-6.65312	4.17e-05	0.000393011	1.98913	PPP1R12A
LOC100066102	LOC100066102	-0.993337	0.502314	-3.13597	0.00981647	0.0339475	-3.70398	SUN3
CD535226	CD535226	-0.992961	0.502445	-13.4209	5.11e-08	3.09e-06	9.0356	CD535226
ENSECAT00000007422	ENSECAT00000007422	-0.992871	0.502477	-4.75838	0.000644279	0.00360038	-0.893749	.
LOC100068461	LOC100068461	-0.992727	0.502527	-4.92178	0.000498828	0.00291361	-0.625706	FOXS1
AHCTF1	AHCTF1	-0.992565	0.502583	-7.39971	1.62e-05	0.000185502	2.99173	AHCTF1
LOC100071328	LOC100071328	-0.992498	0.502607	-11.7135	2e-07	7.3e-06	7.61671	LOC100071328
ENSECAT00000013183	ENSECAT00000013183	-0.992036	0.502768	-6.50492	5.08e-05	0.000458903	1.78145	.
LOC100050951	LOC100050951	-0.990737	0.503221	-5.70223	0.000154854	0.00113162	0.604482	PIR
HIPK3	HIPK3	-0.990697	0.503235	-14.339	2.61e-08	1.98e-06	9.72731	HIPK3
IFNAR1	IFNAR1	-0.990596	0.50327	-8.54428	4.28e-06	6.85e-05	4.39744	IFNAR1
ENSECAT00000021107	ENSECAT00000021107	-0.990123	0.503435	-2.96844	0.0131829	0.0433192	-4.00081	.
PLAU	PLAU	-0.989528	0.503643	-7.26295	1.91e-05	0.000211554	2.81337	PLAU
ENSECAT00000006358	ENSECAT00000006358	-0.988719	0.503925	-4.46069	0.00103681	0.00531799	-1.39085	.
A_69_P105106	A_69_P105106	-0.986948	0.504544	-5.75792	0.000142923	0.00105741	0.689021	.
ENSECAT00000017537	ENSECAT00000017537	-0.986842	0.504581	-4.41852	0.0011102	0.00564581	-1.46215	.
CX603778	CX603778	-0.986653	0.504647	-3.00056	0.0124573	0.041386	-3.94398	CX603778
LOC100052400	LOC100052400	-0.986402	0.504735	-4.97749	0.000457549	0.00272199	-0.535122	3208377600
ENSECAT00000007279	ENSECAT00000007279	-0.986284	0.504776	-4.67999	0.000729399	0.00399737	-1.02357	.
A_69_P120477	A_69_P120477	-0.98414	0.505527	-3.41811	0.0059948	0.0227838	-3.20325	MAPK14
LOC100630360	LOC100630360	-0.983908	0.505608	-5.18183	0.000334576	0.00209884	-0.206477	.
PTK6	PTK6	-0.98389	0.505615	-4.01974	0.00214417	0.00975768	-2.14601	PTK6
JL640608	JL640608	-0.98363	0.505706	-14.412	2.48e-08	1.94e-06	9.78037	JL640608
LOC100053645	LOC100053645	-0.983329	0.505811	-7.70421	1.12e-05	0.00014098	3.38059	HIST1H2BD
ENSECAT00000003883	ENSECAT00000003883	-0.983272	0.505831	-10.5844	5.45e-07	1.46e-05	6.56803	.
AY246812	AY246812	-0.983096	0.505893	-3.16014	0.00940858	0.0327783	-3.66109	AY246812
CD536749	CD536749	-0.982876	0.50597	-6.3885	5.94e-05	0.000520165	1.61622	CD536749
ENSECAT00000002871	ENSECAT00000002871	-0.982667	0.506043	-4.31092	0.00132325	0.00653729	-1.64498	.
LOC100072656	LOC100072656	-0.982179	0.506215	-11.0692	3.51e-07	1.06e-05	7.03014	PGK1
LOC100068154	LOC100068154	-0.981835	0.506335	-7.28177	1.87e-05	0.000207614	2.83806	KIAA1033
LOC100054364	LOC100054364	-0.981219	0.506552	-9.58944	1.43e-06	2.98e-05	5.558	RAP2C
ENSECAT00000002605	ENSECAT00000002605	-0.981202	0.506557	-5.36557	0.000253782	0.00167146	0.0841542	C12orf55
LOC100070855	LOC100070855	-0.981141	0.506579	-7.2394	1.97e-05	0.000216558	2.78243	COL19A1
PDZD8	PDZD8	-0.980926	0.506654	-8.08917	7.14e-06	0.000100005	3.85647	PDZD8
ACSL1	ACSL1	-0.980855	0.506679	-5.38083	0.000248076	0.00163914	0.108082	ACSL1
ENSECAT00000000160	ENSECAT00000000160	-0.978518	0.507501	-3.87844	0.00272024	0.0118852	-2.39204	.
LOC100630045	LOC100630045	-0.978352	0.507559	-6.89373	3.05e-05	0.000305185	2.32009	LOC100630045
LOC100051057	LOC100051057	-0.977785	0.507759	-6.58854	4.55e-05	0.000419885	1.89899	SYCP2
NLRP12	NLRP12	-0.977518	0.507853	-3.267	0.00780205	0.0281744	-3.4714	NLRP12
ENSECAT00000004476	ENSECAT00000004476	-0.977503	0.507858	-4.43142	0.00108718	0.00554261	-1.44031	.
ENSECAT00000008087	ENSECAT00000008087	-0.977379	0.507902	-5.31994	0.000271689	0.00176982	0.012421	.
LOC100065954	LOC100065954	-0.976157	0.508332	-6.9469	2.85e-05	0.000288741	2.3922	RAB32
ENSECAT00000002705	ENSECAT00000002705	-0.975846	0.508442	-4.77774	0.000624915	0.003519	-0.861805	.
ENSECAT00000019319	ENSECAT00000019319	-0.975709	0.50849	-4.12348	0.00180319	0.00844233	-1.96651	.
MYST3	MYST3	-0.974958	0.508755	-8.25696	5.9e-06	8.68e-05	4.05857	KAT6A
CORO2A	CORO2A	-0.97465	0.508863	-11.9676	1.62e-07	6.4e-06	7.83993	CORO2A
LOC100058152	LOC100058152	-0.974454	0.508932	-7.3904	1.64e-05	0.0001874	2.97966	REST
SDCBP	SDCBP	-0.974228	0.509012	-6.48005	5.25e-05	0.000471732	1.74631	SDCBP
LOC100059026	LOC100059026	-0.974204	0.509021	-6.5789	4.6e-05	0.000423841	1.88548	CXorf56
ENSECAT00000005875	ENSECAT00000005875	-0.973373	0.509314	-4.68351	0.000725334	0.00397902	-1.01773	.
PJA2	PJA2	-0.972926	0.509472	-10.3987	6.49e-07	1.66e-05	6.38596	PJA2
ENSECAT00000002217	ENSECAT00000002217	-0.972894	0.509483	-4.34798	0.00124539	0.00620915	-1.58185	.
LOC100050221	LOC100050221	-0.972051	0.509781	-7.3385	1.74e-05	0.000196243	2.91219	SLC35F5
JL637050	JL637050	-0.971969	0.50981	-9.94999	9.97e-07	2.27e-05	5.93403	WSB1
A_69_P105115	A_69_P105115	-0.971089	0.510121	-8.77072	3.35e-06	5.68e-05	4.65826	.
A_69_P103092	A_69_P103092	-0.970691	0.510261	-5.69901	0.000155576	0.00113486	0.599575	.
JL624240	JL624240	-0.970689	0.510262	-4.13406	0.00177176	0.00832835	-1.94826	JL624240
SMAP2	SMAP2	-0.9699	0.510541	-5.21989	0.000315833	0.00200235	-0.145887	SMAP2
ENSECAT00000014308	ENSECAT00000014308	-0.96812	0.511172	-9.20002	2.12e-06	4.06e-05	5.13826	EPB41L2
JL640533	JL640533	-0.967771	0.511296	-3.10988	0.0102769	0.03528	-3.75026	JL640533
ENSECAT00000014872	ENSECAT00000014872	-0.96665	0.511693	-3.69962	0.0036882	0.0153272	-2.70569	.
LOC100630171	LOC100630171	-0.966203	0.511852	-3.14069	0.00973549	0.03372	-3.69561	.
ENSECAT00000008851	ENSECAT00000008851	-0.966132	0.511877	-3.02087	0.0120194	0.0402046	-3.90802	SEMA4A
SLC24A2	SLC24A2	-0.965462	0.512114	-5.439	0.000227548	0.00153809	0.198994	SLC24A2
CX595413	CX595413	-0.965266	0.512184	-6.65934	4.14e-05	0.000389963	1.99777	CX595413
MAMDC2	MAMDC2	-0.963851	0.512687	-5.7009	0.000155153	0.00113313	0.602444	MAMDC2
HQ890272	HQ890272	-0.963776	0.512713	-6.75154	3.67e-05	0.000355073	2.12543	HQ890272
ENSECAT00000015998	ENSECAT00000015998	-0.963739	0.512726	-4.42453	0.00109942	0.00559843	-1.45198	AY246818
LOC100066345	LOC100066345	-0.963611	0.512772	-4.23566	0.0014975	0.00723478	-1.77362	APOBR
ENSECAT00000018911	ENSECAT00000018911	-0.962819	0.513053	-7.63906	1.21e-05	0.000149533	3.29833	.
ENSECAT00000018569	ENSECAT00000018569	-0.962611	0.513127	-4.63121	0.000788302	0.00425805	-1.10476	.
DN508302	DN508302	-0.962028	0.513335	-6.53675	4.87e-05	0.000443231	1.82629	DN508302
A_69_P117221	A_69_P117221	-0.961951	0.513362	-7.64982	1.2e-05	0.00014792	3.31195	.
CX603601	CX603601	-0.961871	0.513391	-8.82567	3.15e-06	5.42e-05	4.72075	CX603601
IL8	IL8	-0.96167	0.513462	-11.0794	3.48e-07	1.06e-05	7.0397	IL8
ENSECAT00000001531	ENSECAT00000001531	-0.96145	0.51354	-5.89159	0.000118111	0.000899743	0.890174	.
HBP1	HBP1	-0.961357	0.513574	-13.2698	5.73e-08	3.33e-06	8.91729	HBP1
JL616349	JL616349	-0.961225	0.51362	-6.34849	6.27e-05	0.000542612	1.55903	JL616349
CX605495	CX605495	-0.95913	0.514367	-8.86739	3.01e-06	5.25e-05	4.76797	CX605495
JL616515	JL616515	-0.958872	0.514459	-11.8282	1.82e-07	6.83e-06	7.71801	JL616515
LOC100051982	LOC100051982	-0.957578	0.51492	-9.50044	1.56e-06	3.18e-05	5.46335	SAT1
ENSECAT00000025575	ENSECAT00000025575	-0.957148	0.515074	-3.72098	0.00355587	0.0148739	-2.66812	.
ENSECAT00000002921	ENSECAT00000002921	-0.956635	0.515257	-4.66092	0.000751855	0.00409836	-1.05528	.
ENSECAT00000002984	ENSECAT00000002984	-0.956574	0.515279	-4.83536	0.000570851	0.00327321	-0.767045	.
LACE1	LACE1	-0.954504	0.516019	-16.396	6.61e-09	8e-07	11.1258	LACE1
ENSECAT00000003191	ENSECAT00000003191	-0.95422	0.516121	-4.16072	0.00169507	0.00801725	-1.90234	.
A_69_P129828	A_69_P129828	-0.954172	0.516138	-8.99185	2.64e-06	4.76e-05	4.90783	.
JL638551	JL638551	-0.953773	0.51628	-8.52494	4.37e-06	6.96e-05	4.37491	JL638551
ENSECAT00000015389	ENSECAT00000015389	-0.951768	0.516999	-3.67853	0.00382388	0.0157783	-2.74283	.
ENSECAT00000004644	ENSECAT00000004644	-0.95151	0.517091	-6.46513	5.36e-05	0.000478614	1.72518	.
LOC100057445	LOC100057445	-0.951293	0.517169	-6.64113	4.24e-05	0.000397581	1.97243	C16orf72
ENSECAT00000020738	ENSECAT00000020738	-0.951179	0.51721	-10.5854	5.45e-07	1.46e-05	6.56896	ZNF655
CX603914	CX603914	-0.950305	0.517523	-7.94932	8.4e-06	0.000113071	3.68558	CX603914
LOC100065571	LOC100065571	-0.950155	0.517577	-6.48108	5.24e-05	0.000471255	1.74777	KIAA1147
CBL	CBL	-0.950109	0.517593	-6.98817	2.71e-05	0.000277374	2.44793	CBL
ENSECAT00000024341	ENSECAT00000024341	-0.949702	0.517739	-4.2274	0.00151805	0.00731896	-1.78779	.
ENSECAT00000014579	ENSECAT00000014579	-0.949141	0.517941	-9.6827	1.3e-06	2.78e-05	5.65641	.
ENSECAT00000010125	ENSECAT00000010125	-0.948916	0.518022	-5.14507	0.000353802	0.00219854	-0.265179	.
ENTPD3	ENTPD3	-0.94882	0.518056	-8.81323	3.2e-06	5.49e-05	4.70663	ENTPD3
NPEPPS	NPEPPS	-0.947996	0.518352	-8.4619	4.69e-06	7.35e-05	4.3012	NPEPPS
LOC100061061	LOC100061061	-0.94693	0.518735	-10.1915	7.9e-07	1.92e-05	6.17945	CPT2
GSN	GSN	-0.946678	0.518826	-2.95518	0.0134946	0.0440764	-4.02424	GSN
CX602634	CX602634	-0.946455	0.518906	-6.47967	5.25e-05	0.000471798	1.74577	CX602634
ENSECAT00000004537	ENSECAT00000004537	-0.946347	0.518945	-4.68558	0.000722955	0.00397186	-1.01429	.
ENSECAT00000006060	ENSECAT00000006060	-0.945836	0.519129	-4.91439	0.000504593	0.00293903	-0.637755	.
ENSECAT00000015658	ENSECAT00000015658	-0.945702	0.519177	-5.28004	0.000288455	0.00185818	-0.0505559	.
PPP4R1	PPP4R1	-0.94532	0.519314	-7.2064	2.05e-05	0.000223035	2.73895	PPP4R1
CD536100	CD536100	-0.944811	0.519498	-3.5093	0.00511793	0.0200151	-3.04169	CD536100
CD469174	CD469174	-0.944768	0.519513	-7.3659	1.69e-05	0.00019177	2.94786	TNFRSF1A
ENSECAT00000005525	ENSECAT00000005525	-0.944643	0.519558	-4.14576	0.00173767	0.00818829	-1.92811	.
LOC100066413	LOC100066413	-0.944143	0.519738	-8.78871	3.28e-06	5.59e-05	4.67875	RAB2A
ARID4B	ARID4B	-0.944059	0.519769	-4.63887	0.000778726	0.00421805	-1.09199	ARID4B
ME1	ME1	-0.943834	0.519849	-5.5536	0.000192212	0.00134427	0.376718	ME1
ENSECAT00000006034	ENSECAT00000006034	-0.943791	0.519865	-3.98704	0.00226507	0.0102165	-2.20278	.
LOC100071466	LOC100071466	-0.942545	0.520314	-3.78903	0.00316607	0.0134974	-2.54858	.
TMF1	TMF1	-0.942371	0.520377	-10.0259	9.26e-07	2.16e-05	6.01167	TMF1
LOC100057881	LOC100057881	-0.941109	0.520832	-5.24781	0.000302797	0.00193556	-0.101577	FAM102B
VMP1	VMP1	-0.940548	0.521035	-12.044	1.52e-07	6.2e-06	7.90615	VMP1
ENSECAT00000002718	ENSECAT00000002718	-0.940482	0.521059	-3.71867	0.00356996	0.0149222	-2.67218	.
LOC100055537	LOC100055537	-0.940234	0.521148	-7.27917	1.88e-05	0.000208095	2.83465	DHRS3
ENSECAT00000008066	ENSECAT00000008066	-0.94009	0.5212	-4.80795	0.000595928	0.00338835	-0.812074	VASP
CX604648	CX604648	-0.939774	0.521314	-8.34326	5.35e-06	8.07e-05	4.1613	CX604648
VIM	VIM	-0.937979	0.521964	-11.0884	3.45e-07	1.05e-05	7.04805	VIM
CD468014	CD468014	-0.937876	0.522001	-4.6683	0.000743079	0.00405756	-1.043	CD468014
ENSECAT00000001651	ENSECAT00000001651	-0.937268	0.522221	-3.79665	0.00312529	0.0133469	-2.53522	.
LOC100057649	LOC100057649	-0.936855	0.52237	-9.22762	2.06e-06	3.97e-05	5.16849	JDP2
ENSECAT00000024164	ENSECAT00000024164	-0.936491	0.522502	-4.60458	0.000822555	0.00440796	-1.14921	.
LOC100071854	LOC100071854	-0.936354	0.522552	-14.1096	3.07e-08	2.18e-06	9.55872	CD47
CX597824	CX597824	-0.936198	0.522608	-6.68665	3.99e-05	0.000378558	2.03571	FAM20C
JL621348	JL621348	-0.935887	0.522721	-11.3015	2.86e-07	9.3e-06	7.24522	JL621348
BLM	BLM	-0.934526	0.523214	-10.5622	5.57e-07	1.48e-05	6.5464	BLM
LOC100052549	LOC100052549	-0.934452	0.523241	-8.65495	3.79e-06	6.21e-05	4.52558	IL10RB
JL638876	JL638876	-0.934413	0.523255	-2.98755	0.0127462	0.0422136	-3.967	JL638876
ENSECAT00000003218	ENSECAT00000003218	-0.934152	0.52335	-4.39775	0.00114832	0.00580461	-1.49733	.
LOC100067265	LOC100067265	-0.933703	0.523513	-7.27968	1.88e-05	0.000208058	2.83532	GLIPR2
SIK3	SIK3	-0.933331	0.523648	-14.4177	2.47e-08	1.94e-06	9.78448	SIK3
HIVEP1	HIVEP1	-0.932487	0.523954	-10.2932	7.17e-07	1.77e-05	6.28121	HIVEP1
LOC100059779	LOC100059779	-0.931932	0.524156	-5.81486	0.000131733	0.000986277	0.775015	KIAA2026
JL624338	JL624338	-0.931572	0.524287	-8.66085	3.77e-06	6.18e-05	4.53238	JL624338
ENSECAT00000000276	ENSECAT00000000276	-0.9315	0.524313	-6.17931	7.9e-05	0.000656132	1.31473	.
CD466577	CD466577	-0.930289	0.524753	-9.14554	2.25e-06	4.22e-05	5.07837	IL6R
LOC100064387	LOC100064387	-0.930132	0.52481	-3.76423	0.00330275	0.0139582	-2.59211	DGAT2
A_69_P120431	A_69_P120431	-0.92997	0.524869	-5.40627	0.000238867	0.00159343	0.147894	.
ENSECAT00000017518	ENSECAT00000017518	-0.929796	0.524933	-5.03446	0.000419062	0.00252944	-0.442929	.
CD467434	CD467434	-0.929585	0.525009	-10.5579	5.59e-07	1.48e-05	6.54217	CD467434
EIF4A2	EIF4A2	-0.929434	0.525064	-10.4311	6.29e-07	1.62e-05	6.41794	EIF4A2
A_69_P115116	A_69_P115116	-0.928741	0.525317	-5.12669	0.000363849	0.00225066	-0.294593	.
TNFRSF1A	TNFRSF1A	-0.928099	0.52555	-6.3599	6.17e-05	0.000536381	1.57537	TNFRSF1A
DN509669	DN509669	-0.927751	0.525677	-19.5535	1.07e-09	2.87e-07	12.9432	DN509669
TBC1D9	TBC1D9	-0.926835	0.526011	-9.83287	1.12e-06	2.49e-05	5.81318	TBC1D9
LY96	LY96	-0.926678	0.526068	-6.87021	3.15e-05	0.000312899	2.28807	LY96
ENSECAT00000011643	ENSECAT00000011643	-0.926581	0.526104	-3.93715	0.00246345	0.0109434	-2.28961	.
LOC100070532	LOC100070532	-0.92649	0.526137	-9.67783	1.3e-06	2.79e-05	5.65129	TOP1
CUL2	CUL2	-0.925978	0.526324	-9.317	1.88e-06	3.69e-05	5.26588	CUL2
CX601476	CX601476	-0.92594	0.526337	-4.58542	0.000848162	0.00451644	-1.18124	CX601476
PHF21A	PHF21A	-0.92567	0.526436	-10.7646	4.62e-07	1.29e-05	6.74194	PHF21A
UBE2D1	UBE2D1	-0.925413	0.52653	-11.128	3.33e-07	1.03e-05	7.08497	UBE2D1
ENSECAT00000013901	ENSECAT00000013901	-0.925284	0.526577	-4.69729	0.000709651	0.00390932	-0.994866	.
ENSECAT00000024135	ENSECAT00000024135	-0.924994	0.526683	-5.62225	0.000173885	0.00123737	0.482299	.
THAP9	THAP9	-0.924585	0.526832	-14.307	2.67e-08	2e-06	9.70395	THAP9
A_69_P129830	A_69_P129830	-0.924299	0.526936	-10.5005	5.9e-07	1.54e-05	6.48609	.
RC3H1	RC3H1	-0.924095	0.527011	-4.97651	0.000458247	0.00272505	-0.536722	RC3H1
CX596178	CX596178	-0.923838	0.527105	-3.84144	0.00289625	0.0125214	-2.45675	CX596178
JL619618	JL619618	-0.923687	0.52716	-10.2273	7.63e-07	1.86e-05	6.21539	JL619618
DN507468	DN507468	-0.923459	0.527243	-4.02524	0.0021245	0.00968982	-2.13646	DN507468
PPM1D	PPM1D	-0.92335	0.527283	-11.3809	2.67e-07	8.87e-06	7.31777	PPM1D
JL641608	JL641608	-0.923171	0.527349	-11.7356	1.97e-07	7.2e-06	7.6363	JL641608
JL622837	JL622837	-0.922872	0.527458	-7.31488	1.8e-05	0.000201022	2.88138	JL622837
JL616370	JL616370	-0.922847	0.527467	-4.85351	0.000554854	0.00319575	-0.737269	RAB18
JL617582	JL617582	-0.92253	0.527583	-17.1388	4.19e-09	5.98e-07	11.5859	JL617582
ENSECAT00000003552	ENSECAT00000003552	-0.922438	0.527617	-3.91794	0.00254457	0.0112323	-2.32309	.
ULK1	ULK1	-0.92228	0.527675	-4.45558	0.00104543	0.0053566	-1.39948	ULK1
JL641500	JL641500	-0.922248	0.527686	-13.2318	5.9e-08	3.4e-06	8.88728	PPP2R5A
JL641068	JL641068	-0.92187	0.527824	-6.92424	2.94e-05	0.000295402	2.36151	JL641068
ENSECAT00000017538	ENSECAT00000017538	-0.920861	0.528194	-10.9399	3.94e-07	1.15e-05	6.90868	.
ENSECAT00000004003	ENSECAT00000004003	-0.919365	0.528742	-4.38115	0.00117978	0.00593294	-1.52549	.
ENSECAT00000004463	ENSECAT00000004463	-0.919335	0.528753	-4.18194	0.0016365	0.0077779	-1.86583	.
AKAP13	AKAP13	-0.919251	0.528783	-6.64583	4.21e-05	0.00039543	1.97898	AKAP13
JL638007	JL638007	-0.919155	0.528819	-6.7615	3.62e-05	0.000351054	2.13915	BNIP3L
LDHA	LDHA	-0.918949	0.528894	-7.70637	1.12e-05	0.000140841	3.3833	LDHA
ENSECAT00000000965	ENSECAT00000000965	-0.918853	0.528929	-4.72291	0.000681418	0.00378023	-0.952397	.
LOC100146549	LOC100146549	-0.91847	0.52907	-3.92524	0.0025134	0.0111269	-2.31036	LOC100146549
ENSECAT00000018913	ENSECAT00000018913	-0.917315	0.529494	-11.7262	1.98e-07	7.25e-06	7.62802	.
F12	F12	-0.917105	0.529571	-7.37192	1.67e-05	0.000190801	2.95568	F12
MFAP1	MFAP1	-0.91684	0.529668	-8.51543	4.42e-06	7e-05	4.36382	MFAP1
BI960801	BI960801	-0.916138	0.529926	-5.85739	0.000123987	0.00093591	0.838945	BI960801
SESTD1	SESTD1	-0.915861	0.530028	-11.8287	1.82e-07	6.83e-06	7.71844	SESTD1
ENSECAT00000002987	ENSECAT00000002987	-0.915315	0.530228	-4.02313	0.002132	0.00971676	-2.14011	REV3L
ENSECAT00000017491	ENSECAT00000017491	-0.915082	0.530314	-3.99873	0.00222104	0.0100513	-2.18247	AY246818
USP3	USP3	-0.914279	0.530609	-13.3411	5.43e-08	3.19e-06	8.97326	USP3
LBR	LBR	-0.913693	0.530824	-4.24315	0.00147915	0.00715542	-1.76081	LBR
MED13L	MED13L	-0.913543	0.53088	-13.0205	6.94e-08	3.81e-06	8.71915	MED13L
ENSECAT00000005122	ENSECAT00000005122	-0.913353	0.53095	-3.78012	0.00321451	0.0136515	-2.56422	.
LOC100058421	LOC100058421	-0.911721	0.531551	-6.99055	2.7e-05	0.000276768	2.45113	TUBB6
ENSECAT00000018466	ENSECAT00000018466	-0.910929	0.531842	-5.21251	0.000319379	0.00201802	-0.157624	.
SLMAP	SLMAP	-0.910827	0.53188	-9.54332	1.49e-06	3.08e-05	5.50905	SLMAP
LOC100062454	LOC100062454	-0.910418	0.532031	-3.44863	0.00568537	0.0218046	-3.14916	TMEM127
A_69_P107336	A_69_P107336	-0.910417	0.532031	-12.1666	1.37e-07	5.9e-06	8.01156	SAMD9
RANGAP1	RANGAP1	-0.909617	0.532326	-3.92348	0.00252091	0.0111473	-2.31344	RANGAP1
CX605364	CX605364	-0.909586	0.532338	-5.12571	0.000364396	0.00225303	-0.296173	CX605364
ENSECAT00000007424	ENSECAT00000007424	-0.909482	0.532376	-6.49024	5.18e-05	0.000467066	1.76071	.
LOC100056817	LOC100056817	-0.907601	0.533071	-6.37629	6.04e-05	0.000527063	1.59879	CREG1
ANKFY1	ANKFY1	-0.907599	0.533071	-7.90718	8.82e-06	0.000117531	3.63364	ANKFY1
ENSECAT00000024678	ENSECAT00000024678	-0.907533	0.533096	-3.88781	0.00267746	0.0117319	-2.37567	.
ACAA1	ACAA1	-0.907436	0.533132	-8.37593	5.16e-06	7.88e-05	4.19998	ACAA1
LOC100066314	LOC100066314	-0.90728	0.533189	-6.26305	7.04e-05	0.000597667	1.43614	L2HGDH
LOC100068283	LOC100068283	-0.905744	0.533757	-11.4606	2.49e-07	8.49e-06	7.39011	CHMP5
ENSECAT00000011262	ENSECAT00000011262	-0.905569	0.533822	-3.91977	0.00253673	0.0112058	-2.3199	.
SESN2	SESN2	-0.904988	0.534037	-11.0835	3.47e-07	1.06e-05	7.04355	SESN2
LOC100064680	LOC100064680	-0.904485	0.534223	-7.46432	1.5e-05	0.000174594	3.07518	KLF3
ENSECAT00000008845	ENSECAT00000008845	-0.903195	0.534701	-3.85672	0.00282218	0.0122517	-2.43001	.
ENSECAT00000010374	ENSECAT00000010374	-0.902954	0.53479	-4.99659	0.000444247	0.00265775	-0.504172	.
PTGER4	PTGER4	-0.902676	0.534894	-9.23359	2.05e-06	3.95e-05	5.17502	PTGER4
STIM1	STIM1	-0.900647	0.535647	-6.59534	4.5e-05	0.000417073	1.9085	STIM1
LOC100051543	LOC100051543	-0.90049	0.535705	-10.2934	7.17e-07	1.77e-05	6.28144	UGP2
LOC100066570	LOC100066570	-0.899484	0.536079	-5.11965	0.000367779	0.00227152	-0.305879	TRAPPC5
ENSECAT00000022431	ENSECAT00000022431	-0.899125	0.536212	-18.1156	2.36e-09	4.44e-07	12.159	SENP6
CX605862	CX605862	-0.898591	0.53641	-7.7264	1.09e-05	0.000138346	3.40849	CX605862
A_69_P129827	A_69_P129827	-0.898532	0.536432	-5.73051	0.000148668	0.00109409	0.647463	.
ENSECAT00000004528	ENSECAT00000004528	-0.898393	0.536484	-4.41623	0.00111434	0.0056633	-1.46602	.
ENSECAT00000014255	ENSECAT00000014255	-0.89802	0.536623	-10.584	5.46e-07	1.46e-05	6.56763	GAPVD1
ENSECAT00000014813	ENSECAT00000014813	-0.896471	0.537199	-3.84327	0.00288728	0.0124877	-2.45354	.
LOC100055141	LOC100055141	-0.896254	0.53728	-4.61731	0.000805986	0.00433535	-1.12795	.
JL625351	JL625351	-0.895802	0.537448	-10.0915	8.69e-07	2.05e-05	6.07842	JL625351
KDM3A	KDM3A	-0.895399	0.537599	-11.3807	2.67e-07	8.87e-06	7.31757	KDM3A
LOC100070253	LOC100070253	-0.895069	0.537722	-10.0094	9.41e-07	2.19e-05	5.99488	BLOC1S4
JL637822	JL637822	-0.893175	0.538428	-6.13625	8.38e-05	0.000688331	1.25191	JL637822
ENSECAT00000006608	ENSECAT00000006608	-0.892942	0.538515	-4.214	0.001552	0.00745026	-1.81077	.
JL637750	JL637750	-0.892344	0.538738	-7.02274	2.59e-05	0.000267809	2.49443	JL637750
ENSECAT00000024648	ENSECAT00000024648	-0.892306	0.538752	-4.5334	0.000922023	0.00484841	-1.26843	.
LOC100630509	LOC100630509	-0.892102	0.538828	-10.9747	3.82e-07	1.13e-05	6.94153	LEPROT
GPR98	GPR98	-0.891989	0.538871	-3.99067	0.00225132	0.0101601	-2.19648	GPR98
LOC100059387	LOC100059387	-0.891328	0.539118	-6.44929	5.47e-05	0.000486752	1.70272	CRYGS
JL619344	JL619344	-0.89076	0.53933	-5.40852	0.00023807	0.00159072	0.15141	JL619344
CUL3	CUL3	-0.888932	0.540014	-16.7574	5.28e-09	7.09e-07	11.3524	CUL3
HQ890009	HQ890009	-0.888474	0.540185	-8.08629	7.17e-06	0.000100049	3.85297	HQ890009
IL17RA	IL17RA	-0.887656	0.540491	-6.69842	3.93e-05	0.000374362	2.05202	IL17RA
LOC100072238	LOC100072238	-0.887261	0.54064	-7.98729	8.03e-06	0.000109241	3.73219	PPIL6
JL639283	JL639283	-0.88686	0.54079	-8.98509	2.66e-06	4.78e-05	4.90027	JL639283
RP2	RP2	-0.886814	0.540807	-6.31079	6.6e-05	0.000565507	1.50492	RP2
ENSECAT00000003820	ENSECAT00000003820	-0.886807	0.54081	-3.47063	0.00547246	0.0211342	-3.11017	.
ENSECAT00000015730	ENSECAT00000015730	-0.886408	0.540959	-5.00636	0.000437601	0.00262636	-0.488356	.
LTBR	LTBR	-0.886298	0.541	-5.1775	0.000336782	0.00210996	-0.213382	LTBR
L3MBTL3	L3MBTL3	-0.886236	0.541024	-9.23725	2.04e-06	3.94e-05	5.17902	L3MBTL3
LOC100055840	LOC100055840	-0.886045	0.541096	-3.37265	0.00648816	0.0243294	-3.28387	TNFRSF1B
ENSECAT00000001668	ENSECAT00000001668	-0.884906	0.541523	-4.25565	0.001449	0.00705009	-1.7394	.
JL639179	JL639179	-0.884694	0.541602	-5.96314	0.000106758	0.000830887	0.996832	JL639179
CX602004	CX602004	-0.884356	0.541729	-4.99054	0.000448416	0.00267941	-0.51397	CX602004
LOC100068610	LOC100068610	-0.883529	0.54204	-7.58225	1.3e-05	0.00015727	3.22619	SNX10
FBXO11	FBXO11	-0.882802	0.542313	-7.63615	1.22e-05	0.000149827	3.29465	FBXO11
ENSECAT00000014284	ENSECAT00000014284	-0.882681	0.542358	-12.1071	1.44e-07	6.04e-06	7.96053	RFWD2
FTMT	FTMT	-0.881468	0.542815	-4.6022	0.000825688	0.00442087	-1.15318	FTMT
HSPA1A	HSPA1A	-0.881289	0.542882	-3.3468	0.00678706	0.0252293	-3.32973	HSPA1A
IPMK	IPMK	-0.880128	0.543319	-7.03467	2.55e-05	0.000264233	2.51045	IPMK
JL634625	JL634625	-0.879943	0.543389	-8.95015	2.76e-06	4.92e-05	4.86115	JL634625
CPT2	CPT2	-0.879516	0.54355	-3.61155	0.00429007	0.0173644	-2.86094	CPT2
ENSECAT00000000612	ENSECAT00000000612	-0.878931	0.54377	-4.1547	0.00171207	0.00808516	-1.9127	.
ENSECAT00000014944	ENSECAT00000014944	-0.878453	0.543951	-4.0703	0.00197029	0.00910192	-2.0584	.
SPTLC2	SPTLC2	-0.877139	0.544446	-9.14984	2.24e-06	4.21e-05	5.08311	SPTLC2
ASXL1	ASXL1	-0.877138	0.544446	-5.31707	0.000272859	0.0017765	0.00790101	ASXL1
ENSECAT00000009067	ENSECAT00000009067	-0.877072	0.544471	-7.84665	9.47e-06	0.00012385	3.55868	VAPA
TBC1D15	TBC1D15	-0.876813	0.544569	-8.28028	5.75e-06	8.49e-05	4.08642	TBC1D15
SP3	SP3	-0.875282	0.545147	-8.07863	7.23e-06	0.00010076	3.84367	SP3
DN509072	DN509072	-0.875188	0.545183	-7.26361	1.91e-05	0.000211475	2.81425	DN509072
ENSECAT00000013613	ENSECAT00000013613	-0.874638	0.545391	-4.37466	0.00119232	0.00597875	-1.5365	.
CCDC111	CCDC111	-0.87436	0.545496	-6.65941	4.14e-05	0.000389963	1.99787	PRIMPOL
ENSECAT00000006149	ENSECAT00000006149	-0.873816	0.545702	-7.47364	1.48e-05	0.000173275	3.08717	C5AR2
DENND5A	DENND5A	-0.87371	0.545742	-9.36488	1.79e-06	3.56e-05	5.31773	DENND5A
ENSECAT00000004338	ENSECAT00000004338	-0.87342	0.545851	-4.51748	0.000945957	0.00494445	-1.29517	.
LOC100068637	LOC100068637	-0.872995	0.546012	-5.84344	0.000126472	0.000951266	0.818008	GOLPH3
TRABD	TRABD	-0.872864	0.546062	-3.0814	0.0108048	0.0367811	-3.80077	TRABD
CBWD1	CBWD1	-0.872864	0.546062	-7.63492	1.22e-05	0.000149897	3.29309	CBWD1
JL641872	JL641872	-0.870692	0.546884	-8.48852	4.55e-06	7.16e-05	4.33238	JL641872
DN509075	DN509075	-0.870564	0.546933	-7.25598	1.93e-05	0.000212908	2.80423	DN509075
LOC100050797	LOC100050797	-0.869557	0.547315	-7.63243	1.22e-05	0.00015014	3.28994	.
RLF	RLF	-0.869481	0.547344	-8.00702	7.85e-06	0.00010735	3.75635	RLF
ZFP36	ZFP36	-0.869208	0.547447	-6.53002	4.91e-05	0.000446217	1.81683	ZFP36
ENSECAT00000025832	ENSECAT00000025832	-0.86898	0.547534	-4.19872	0.00159169	0.00760938	-1.837	.
ENSECAT00000012235	ENSECAT00000012235	-0.868692	0.547643	-4.54122	0.000910496	0.00479563	-1.25529	.
JL620389	JL620389	-0.868157	0.547846	-11.457	2.5e-07	8.5e-06	7.38685	JL620389
ENSECAT00000019927	ENSECAT00000019927	-0.867724	0.548011	-5.41264	0.000236618	0.00158318	0.15785	.
ENSECAT00000006576	ENSECAT00000006576	-0.866501	0.548476	-4.13625	0.00176533	0.00830291	-1.94449	.
ENSECAT00000004695	ENSECAT00000004695	-0.866038	0.548651	-5.09967	0.00037918	0.00232957	-0.33794	.
TBC1D14	TBC1D14	-0.865713	0.548775	-4.47512	0.00101289	0.00521774	-1.3665	TBC1D14
ENSECAT00000021540	ENSECAT00000021540	-0.864558	0.549215	-3.97821	0.00229892	0.010331	-2.21813	.
ENSECAT00000005551	ENSECAT00000005551	-0.864485	0.549242	-8.24589	5.97e-06	8.74e-05	4.04534	.
LOC100053621	LOC100053621	-0.864211	0.549347	-10.0208	9.31e-07	2.17e-05	6.00655	TAGLN2
ENSECAT00000023667	ENSECAT00000023667	-0.863984	0.549433	-4.38821	0.00116629	0.00588325	-1.51351	.
LOC100630482	LOC100630482	-0.86265	0.549942	-6.11827	8.6e-05	0.000701671	1.22562	TMEM91
CD464695	CD464695	-0.861877	0.550236	-3.08706	0.0106977	0.0364886	-3.79074	CD464695
AP2B1	AP2B1	-0.861227	0.550484	-9.77832	1.18e-06	2.59e-05	5.75646	AP2B1
LOC100064893	LOC100064893	-0.861213	0.55049	-9.71641	1.26e-06	2.71e-05	5.69177	PGM2
ENSECAT00000005154	ENSECAT00000005154	-0.861178	0.550503	-4.01106	0.00217558	0.00988038	-2.16106	.
JL618607	JL618607	-0.860906	0.550607	-7.17945	2.12e-05	0.000228952	2.70334	JL618607
LOC100049903	LOC100049903	-0.860896	0.550611	-6.85955	3.19e-05	0.000316582	2.27354	PSMC6
GPR97	GPR97	-0.860851	0.550628	-6.96912	2.77e-05	0.000282417	2.42223	GPR97
PGM2	PGM2	-0.860014	0.550947	-8.3701	5.2e-06	7.91e-05	4.19309	PGM2
JL640627	JL640627	-0.859988	0.550957	-8.63945	3.86e-06	6.3e-05	4.50772	JL640627
ENSECAT00000017288	ENSECAT00000017288	-0.859264	0.551234	-6.94694	2.85e-05	0.000288741	2.39226	PLSCR4
ENSECAT00000011060	ENSECAT00000011060	-0.85837	0.551575	-4.33811	0.00126565	0.0062986	-1.59865	CD300LB
A_69_P122906	A_69_P122906	-0.858085	0.551684	-4.77472	0.000627904	0.00353069	-0.8668	.
ENSECAT00000022171	ENSECAT00000022171	-0.857564	0.551884	-9.56036	1.47e-06	3.04e-05	5.52716	RSC1A1
LOC100050902	LOC100050902	-0.857541	0.551892	-3.41714	0.00600491	0.0228116	-3.20497	PLOD1
ODC1	ODC1	-0.857161	0.552038	-5.30998	0.000275776	0.00179196	-0.00328247	ODC1
CX605080	CX605080	-0.855582	0.552642	-4.38758	0.0011675	0.00588812	-1.51458	CX605080
ENSECAT00000009631	ENSECAT00000009631	-0.854713	0.552975	-4.95951	0.000470462	0.00278373	-0.564314	.
LRMP	LRMP	-0.854637	0.553005	-10.0745	8.84e-07	2.08e-05	6.06121	LRMP
LOC100071734	LOC100071734	-0.854516	0.553051	-7.16424	2.17e-05	0.000232212	2.6832	CHMP1B
CCDC109A	CCDC109A	-0.85441	0.553091	-7.51813	1.4e-05	0.000166404	3.1443	MCU
A_69_P129829	A_69_P129829	-0.854376	0.553105	-7.82024	9.77e-06	0.000126952	3.52585	.
JL625682	JL625682	-0.854331	0.553122	-9.66123	1.33e-06	2.83e-05	5.63382	TMEM43
ENSECAT00000023274	ENSECAT00000023274	-0.853745	0.553347	-3.43316	0.0058401	0.022286	-3.17657	.
PJA1	PJA1	-0.853549	0.553422	-5.53989	0.000196113	0.00136403	0.355555	PJA1
DN510498	DN510498	-0.852611	0.553782	-8.42206	4.9e-06	7.58e-05	4.25439	CHP1
GNAI3	GNAI3	-0.852449	0.553844	-8.5983	4.04e-06	6.53e-05	4.46015	GNAI3
ERG	ERG	-0.852195	0.553941	-7.09834	2.35e-05	0.000247047	2.59561	ERG
ENSECAT00000002275	ENSECAT00000002275	-0.851971	0.554027	-3.60521	0.00433716	0.0175173	-2.87214	.
ENSECAT00000015748	ENSECAT00000015748	-0.851945	0.554037	-8.03845	7.57e-06	0.000104576	3.79475	GSDMD
ENSECAT00000016977	ENSECAT00000016977	-0.851036	0.554387	-6.93184	2.91e-05	0.000293142	2.37182	RAB11FIP1
DN509230	DN509230	-0.850889	0.554443	-7.45305	1.52e-05	0.000176486	3.06066	DN509230
LOC100057095	LOC100057095	-0.850866	0.554452	-9.8024	1.15e-06	2.55e-05	5.78153	.
ENSECAT00000008701	ENSECAT00000008701	-0.850117	0.55474	-4.69475	0.000712516	0.00392245	-0.999081	.
OSBPL2	OSBPL2	-0.849563	0.554953	-3.70977	0.00362472	0.0151149	-2.68784	OSBPL2
LOC100052476	LOC100052476	-0.84954	0.554962	-4.70756	0.000698191	0.00385751	-0.977837	KCTD12
A_69_P122027	A_69_P122027	-0.849316	0.555048	-3.91566	0.0025544	0.0112716	-2.32707	.
ENSECAT00000022400	ENSECAT00000022400	-0.848872	0.555219	-3.06304	0.0111594	0.0378203	-3.83332	.
LOC100059030	LOC100059030	-0.848803	0.555245	-9.70222	1.27e-06	2.74e-05	5.6769	CCDC186
LETM2	LETM2	-0.848005	0.555552	-7.01157	2.63e-05	0.000271176	2.47942	LETM2
JL637545	JL637545	-0.847881	0.5556	-5.51848	0.000202375	0.00139827	0.322443	JL637545
ENSECAT00000017662	ENSECAT00000017662	-0.847524	0.555738	-8.52907	4.35e-06	6.94e-05	4.37972	STK10
LOC100146655	LOC100146655	-0.846699	0.556055	-4.82016	0.000584609	0.00333253	-0.791991	TMEM59L
LOC100051031	LOC100051031	-0.846604	0.556092	-10.4268	6.32e-07	1.62e-05	6.41368	TRAPPC6B
ENSECAT00000017407	ENSECAT00000017407	-0.845795	0.556404	-7.55795	1.33e-05	0.000160344	3.19521	PSRC1
LOC100052560	LOC100052560	-0.845702	0.55644	-3.72595	0.00352582	0.014768	-2.65938	GNB3
ENSECAT00000024071	ENSECAT00000024071	-0.845658	0.556457	-5.41879	0.000234466	0.0015718	0.16747	REV3L
SF3B1	SF3B1	-0.845501	0.556518	-5.68756	0.000158172	0.00114968	0.582126	SF3B1
ENSECAT00000003232	ENSECAT00000003232	-0.845313	0.55659	-4.51953	0.000942849	0.00493138	-1.29174	.
ENSECAT00000001568	ENSECAT00000001568	-0.844355	0.55696	-4.18528	0.00162746	0.00774853	-1.86008	.
ENSECAT00000003286	ENSECAT00000003286	-0.843827	0.557164	-3.40002	0.00618638	0.0233881	-3.23533	.
ENSECAT00000003179	ENSECAT00000003179	-0.843579	0.557259	-5.04842	0.000410161	0.0024855	-0.420396	.
LOC100056682	LOC100056682	-0.843448	0.55731	-3.92167	0.00252861	0.0111719	-2.31659	PTAFR
LOC100062559	LOC100062559	-0.843245	0.557389	-3.83399	0.00293311	0.0126478	-2.46979	SEMA7A
ENSECAT00000010097	ENSECAT00000010097	-0.843063	0.557459	-4.95617	0.000472902	0.0027963	-0.56974	.
IDO2	IDO2	-0.842374	0.557725	-5.63091	0.000171708	0.00122509	0.495577	IDO2
CAPZA2	CAPZA2	-0.842307	0.557751	-7.2129	2.04e-05	0.000221926	2.74752	CAPZA2
RBM27	RBM27	-0.842283	0.55776	-6.95586	2.82e-05	0.000286162	2.40433	RBM27
LOC100070044	LOC100070044	-0.841964	0.557883	-7.64763	1.2e-05	0.000148232	3.30918	KIAA0922
CSGALNACT2	CSGALNACT2	-0.841684	0.557992	-6.96797	2.78e-05	0.000282711	2.42069	CSGALNACT2
ENSECAT00000002454	ENSECAT00000002454	-0.841482	0.55807	-5.99399	0.000102229	0.000804613	1.04259	MRFAP1L1
MTF1	MTF1	-0.84134	0.558125	-4.23475	0.00149975	0.00724218	-1.77518	MTF1
LOC100063751	LOC100063751	-0.840992	0.55826	-10.9088	4.05e-07	1.18e-05	6.8793	RIT1
ENSECAT00000003056	ENSECAT00000003056	-0.840815	0.558328	-5.67139	0.000161915	0.00117084	0.557474	.
ENSECAT00000009711	ENSECAT00000009711	-0.840453	0.558468	-4.77957	0.000623118	0.00351268	-0.85879	.
LRRFIP2	LRRFIP2	-0.84037	0.5585	-6.66713	4.1e-05	0.000386734	2.00861	LRRFIP2
LOC100060832	LOC100060832	-0.840253	0.558546	-5.09824	0.000380008	0.00233289	-0.340229	R3HCC1L
ENSECAT00000004597	ENSECAT00000004597	-0.839828	0.55871	-3.99738	0.00222609	0.0100667	-2.18482	.
SVIL	SVIL	-0.839184	0.55896	-6.60465	4.45e-05	0.000413219	1.92153	SVIL
ENSECAT00000002514	ENSECAT00000002514	-0.8389	0.55907	-3.45123	0.00565976	0.0217283	-3.14455	.
ENSECAT00000015847	ENSECAT00000015847	-0.838601	0.559186	-4.81725	0.000587287	0.0033444	-0.796777	.
LOC100147678	LOC100147678	-0.838581	0.559193	-9.84272	1.11e-06	2.48e-05	5.82339	MEMO1
ENSECAT00000000911	ENSECAT00000000911	-0.836913	0.55984	-3.39332	0.0062589	0.0236147	-3.24721	.
LOC100073275	LOC100073275	-0.836414	0.560034	-6.87907	3.11e-05	0.00031036	2.30014	CRHBP
DN509855	DN509855	-0.836328	0.560067	-8.34915	5.32e-06	8.04e-05	4.16829	DN509855
FBXO30	FBXO30	-0.835747	0.560293	-11.5067	2.39e-07	8.31e-06	7.43177	FBXO30
MIER1	MIER1	-0.835705	0.560309	-9.95587	9.92e-07	2.26e-05	5.94006	MIER1
JL619078	JL619078	-0.835423	0.560419	-6.3431	6.32e-05	0.000545434	1.5513	JL619078
LOC100058282	LOC100058282	-0.835006	0.560581	-9.71046	1.26e-06	2.72e-05	5.68553	UBXN8
A_69_P116101	A_69_P116101	-0.834951	0.560602	-5.83603	0.000127814	0.000960181	0.806868	.
ENSECAT00000020318	ENSECAT00000020318	-0.834574	0.560749	-4.23561	0.00149763	0.00723478	-1.77371	.
LOC100051143	LOC100051143	-0.834421	0.560808	-9.12081	2.31e-06	4.3e-05	5.05109	STARD3NL
LOC100058480	LOC100058480	-0.834276	0.560865	-5.92137	0.000113237	0.000871206	0.934645	DDX3X
CD535059	CD535059	-0.833668	0.561101	-9.15569	2.22e-06	4.19e-05	5.08955	CD535059
CX593184	CX593184	-0.832952	0.561379	-6.79969	3.45e-05	0.000337001	2.19164	MAP3K3
LOC100068341	LOC100068341	-0.832437	0.56158	-6.95094	2.84e-05	0.000287611	2.39766	PLEKHB2
ENSECAT00000004755	ENSECAT00000004755	-0.83243	0.561583	-3.61775	0.00424457	0.0172002	-2.85	.
LOC100060045	LOC100060045	-0.832337	0.561619	-8.84799	3.08e-06	5.33e-05	4.74604	ACOT9
JL621469	JL621469	-0.830834	0.562204	-5.66236	0.000164048	0.00118253	0.543677	JL621469
A_69_P128826	A_69_P128826	-0.830397	0.562374	-5.40419	0.000239605	0.00159573	0.144647	.
ENSECAT00000020032	ENSECAT00000020032	-0.830289	0.562416	-6.04518	9.52e-05	0.000759758	1.11824	.
A_69_P122026	A_69_P122026	-0.830287	0.562417	-4.72596	0.000678135	0.00376459	-0.947345	.
LOC100066828	LOC100066828	-0.829404	0.562761	-8.27715	5.77e-06	8.51e-05	4.08268	.
LOC100052823	LOC100052823	-0.829256	0.562819	-8.38106	5.13e-06	7.85e-05	4.20604	HSD17B11
ENSECAT00000005299	ENSECAT00000005299	-0.82892	0.562951	-3.9415	0.00244545	0.0108754	-2.28203	.
CX598426	CX598426	-0.82788	0.563357	-4.77787	0.000624789	0.003519	-0.861594	CX598426
KLHL24	KLHL24	-0.827262	0.563598	-8.17494	6.48e-06	9.26e-05	3.96017	KLHL24
ADAM9	ADAM9	-0.827249	0.563603	-6.61196	4.41e-05	0.000409714	1.93174	ADAM9
ENSECAT00000017215	ENSECAT00000017215	-0.825957	0.564108	-4.98043	0.000455478	0.00271232	-0.530364	.
CALCOCO2	CALCOCO2	-0.825891	0.564134	-3.26575	0.00781909	0.0282234	-3.47361	CALCOCO2
DTX2	DTX2	-0.825692	0.564211	-4.75959	0.00064305	0.00359516	-0.89175	DTX2
JL617071	JL617071	-0.82557	0.564259	-3.99655	0.00222918	0.0100769	-2.18625	JL617071
ENSECAT00000009408	ENSECAT00000009408	-0.824999	0.564482	-9.14623	2.25e-06	4.22e-05	5.07913	AGPS
DN509949	DN509949	-0.824957	0.564499	-6.20282	7.65e-05	0.00063927	1.34891	DN509949
ENSECAT00000000022	ENSECAT00000000022	-0.824951	0.564501	-3.76727	0.00328567	0.0139005	-2.58677	XG
ENSECAT00000012527	ENSECAT00000012527	-0.824405	0.564715	-9.47127	1.61e-06	3.25e-05	5.43216	.
ENSECAT00000004652	ENSECAT00000004652	-0.824235	0.564782	-3.84534	0.00287716	0.0124483	-2.44992	.
DN507782	DN507782	-0.824124	0.564825	-6.56142	4.71e-05	0.000432315	1.86097	DN507782
A_69_P102971	A_69_P102971	-0.82407	0.564846	-8.03971	7.56e-06	0.000104484	3.79628	.
THBS3	THBS3	-0.823412	0.565104	-7.51842	1.4e-05	0.000166404	3.14466	THBS3
ENSECAT00000008542	ENSECAT00000008542	-0.823125	0.565216	-4.47104	0.0010196	0.00524627	-1.37339	.
CD470227	CD470227	-0.823082	0.565233	-7.00108	2.66e-05	0.000274007	2.46531	CD470227
NCOA2	NCOA2	-0.823052	0.565245	-7.40155	1.61e-05	0.000185205	2.99411	NCOA2
ENSECAT00000009182	ENSECAT00000009182	-0.823027	0.565255	-9.77503	1.18e-06	2.59e-05	5.75303	.
CX603777	CX603777	-0.822861	0.56532	-9.07633	2.42e-06	4.45e-05	5.00186	CX603777
ENSECAT00000022434	ENSECAT00000022434	-0.822768	0.565356	-3.51524	0.00506562	0.0198516	-3.03118	.
ENSECAT00000005254	ENSECAT00000005254	-0.822522	0.565452	-3.36712	0.00655099	0.0245206	-3.29369	ARHGAP26
CX597233	CX597233	-0.822426	0.56549	-5.01966	0.000428719	0.0025813	-0.466839	CX597233
LOC100068561	LOC100068561	-0.821969	0.565669	-7.44052	1.54e-05	0.000178436	3.0445	FAM49B
ENSECAT00000001678	ENSECAT00000001678	-0.821963	0.565672	-3.48852	0.00530544	0.0206065	-3.07849	.
STAT3	STAT3	-0.821387	0.565898	-5.24985	0.000301865	0.00193085	-0.0983371	STAT3
MAP3K2	MAP3K2	-0.8212	0.565971	-4.05667	0.00201564	0.00927651	-2.08198	MAP3K2
LOC100050474	LOC100050474	-0.820746	0.566149	-5.01406	0.000432435	0.00259855	-0.475895	LOC100050474
LOC100146309	LOC100146309	-0.820695	0.566169	-10.2167	7.71e-07	1.88e-05	6.20471	TMEM70
LOC100050367	LOC100050367	-0.820197	0.566365	-6.16549	8.05e-05	0.000666897	1.2946	LGALS3
ENSECAT00000014857	ENSECAT00000014857	-0.819746	0.566542	-3.35501	0.00669071	0.0249338	-3.31518	.
LOC100630574	LOC100630574	-0.819061	0.566811	-4.51302	0.000952781	0.00497362	-1.30268	GNG12
LOC100055155	LOC100055155	-0.818679	0.566961	-9.8636	1.09e-06	2.44e-05	5.845	CSNK1E
LOC100063217	LOC100063217	-0.818438	0.567056	-7.34229	1.74e-05	0.000195689	2.91713	PAK1
ARID4A	ARID4A	-0.818376	0.56708	-9.11878	2.31e-06	4.31e-05	5.04884	ARID4A
SH3BP2	SH3BP2	-0.817802	0.567305	-3.44537	0.00571761	0.021887	-3.15493	SH3BP2
ENSECAT00000021898	ENSECAT00000021898	-0.817676	0.567355	-7.75201	1.06e-05	0.000134735	3.44062	MEF2D
WDR59	WDR59	-0.817598	0.567386	-6.18918	7.79e-05	0.000648998	1.32908	WDR59
BPGM	BPGM	-0.817584	0.567391	-7.32704	1.77e-05	0.000198302	2.89725	BPGM
A_69_P129686	A_69_P129686	-0.816835	0.567686	-10.8758	4.18e-07	1.2e-05	6.84802	.
ENSECAT00000005436	ENSECAT00000005436	-0.814561	0.568582	-3.72351	0.00354051	0.0148169	-2.66366	.
LOC100065302	LOC100065302	-0.814097	0.568764	-9.2794	1.96e-06	3.81e-05	5.225	XRCC4
ENSECAT00000008912	ENSECAT00000008912	-0.81323	0.569106	-7.15471	2.19e-05	0.000234281	2.67057	TBL1XR1
ENSECAT00000001089	ENSECAT00000001089	-0.812936	0.569222	-5.4144	0.000236	0.00158034	0.160606	.
ICA1L	ICA1L	-0.81289	0.56924	-10.9068	4.06e-07	1.18e-05	6.87739	ICA1L
CD464193	CD464193	-0.812868	0.569249	-5.71377	0.000152298	0.00111635	0.622027	CD464193
LOC100054514	LOC100054514	-0.812831	0.569264	-9.32929	1.86e-06	3.66e-05	5.27921	SPAST
LOC100051627	LOC100051627	-0.81262	0.569347	-8.63425	3.88e-06	6.31e-05	4.50171	GPBP1
ENSECAT00000011380	ENSECAT00000011380	-0.812314	0.569468	-4.57183	0.000866834	0.00459982	-1.20398	.
LRP10	LRP10	-0.811624	0.56974	-3.19827	0.00879978	0.0310427	-3.5934	LRP10
ENSECAT00000003617	ENSECAT00000003617	-0.81124	0.569892	-3.7745	0.00324544	0.0137613	-2.57408	.
HSP90AA1	HSP90AA1	-0.811128	0.569936	-3.25884	0.00791418	0.0284908	-3.48588	HSP90AA1
SEMA3E	SEMA3E	-0.810931	0.570014	-4.16516	0.00168263	0.00796462	-1.8947	SEMA3E
LOC100060896	LOC100060896	-0.810539	0.570169	-8.58281	4.1e-06	6.62e-05	4.4422	STXBP3
ENSECAT00000022999	ENSECAT00000022999	-0.810421	0.570215	-3.39857	0.00620203	0.02344	-3.23791	RPS6KA2
CD469517	CD469517	-0.810413	0.570219	-3.30583	0.00729014	0.026701	-3.40246	CD469517
BBS4	BBS4	-0.810142	0.570326	-5.48098	0.000213862	0.00146464	0.264305	BBS4
JL622916	JL622916	-0.810132	0.57033	-4.96039	0.000469823	0.00278146	-0.56289	JL622916
BM735368	BM735368	-0.809685	0.570506	-10.0997	8.63e-07	2.04e-05	6.08671	BM735368
ENSECAT00000025745	ENSECAT00000025745	-0.809279	0.570667	-4.49689	0.000977896	0.0050831	-1.32983	.
LOC100067716	LOC100067716	-0.809051	0.570757	-5.87525	0.00012088	0.000916834	0.86572	FAM65B
UBAP1	UBAP1	-0.808367	0.571028	-5.77889	0.000138687	0.00103202	0.720748	UBAP1
ENSECAT00000018387	ENSECAT00000018387	-0.808361	0.57103	-3.95967	0.00237176	0.0106173	-2.25039	CUBN
ENSECAT00000006769	ENSECAT00000006769	-0.808228	0.571083	-5.19157	0.000329671	0.00207233	-0.190957	.
LOC100066062	LOC100066062	-0.808106	0.571131	-9.13882	2.26e-06	4.24e-05	5.07096	CD58
LOC100054503	LOC100054503	-0.807084	0.571536	-5.42003	0.000234036	0.00157021	0.169401	SLC25A14
ENSECAT00000013980	ENSECAT00000013980	-0.807009	0.571566	-3.32907	0.00700023	0.0258603	-3.3612	.
JL640376	JL640376	-0.806601	0.571727	-6.62257	4.35e-05	0.000405404	1.94656	JL640376
ENSECAT00000010473	ENSECAT00000010473	-0.806354	0.571825	-3.85459	0.00283238	0.0122829	-2.43374	.
LOC100056724	LOC100056724	-0.805785	0.572051	-5.9688	0.000105912	0.000826989	1.00522	FAM49A
ENSECAT00000012253	ENSECAT00000012253	-0.804595	0.572523	-4.02104	0.00213949	0.00974043	-2.14374	.
LOC100067195	LOC100067195	-0.804546	0.572542	-7.96242	8.27e-06	0.000111794	3.70168	BMPR2
JL620850	JL620850	-0.804444	0.572583	-5.99462	0.000102139	0.000804164	1.04352	JL620850
ENSECAT00000014890	ENSECAT00000014890	-0.803675	0.572888	-3.28979	0.00749722	0.0272753	-3.43093	.
ENSECAT00000009842	ENSECAT00000009842	-0.803577	0.572927	-3.30132	0.00734771	0.0268675	-3.41046	.
ENSECAT00000006473	ENSECAT00000006473	-0.803087	0.573121	-6.28541	6.83e-05	0.000582331	1.46839	.
LOC100068568	LOC100068568	-0.802623	0.573306	-5.96465	0.000106532	0.00083016	0.999064	MKLN1
ENSECAT00000011447	ENSECAT00000011447	-0.801654	0.573691	-7.75461	1.06e-05	0.000134472	3.44388	MBP
ENSECAT00000003724	ENSECAT00000003724	-0.800995	0.573953	-4.82628	0.00057903	0.00330613	-0.781947	.
LOC100065217	LOC100065217	-0.800714	0.574065	-6.3044	6.66e-05	0.000569647	1.49573	REL
ENSECAT00000024851	ENSECAT00000024851	-0.800711	0.574066	-3.7803	0.00321349	0.0136495	-2.56389	.
ENSECAT00000003589	ENSECAT00000003589	-0.80066	0.574087	-4.99783	0.000443398	0.00265463	-0.502165	.
ENSECAT00000010994	ENSECAT00000010994	-0.800202	0.574269	-6.20773	7.6e-05	0.000635907	1.35603	.
AGGF1	AGGF1	-0.799477	0.574558	-6.97965	2.73e-05	0.000279697	2.43645	AGGF1
LOC100065545	LOC100065545	-0.799201	0.574667	-5.75187	0.000144171	0.00106535	0.679856	.
LOC100061706	LOC100061706	-0.798261	0.575042	-6.23745	7.29e-05	0.000614072	1.39912	AQP8
JL640619	JL640619	-0.797612	0.575301	-8.2786	5.76e-06	8.5e-05	4.08441	JL640619
ENSECAT00000005751	ENSECAT00000005751	-0.797194	0.575468	-3.54184	0.00483801	0.0191349	-2.98413	.
BMX	BMX	-0.797105	0.575503	-4.32909	0.00128446	0.00637918	-1.61401	BMX
LPCAT2	LPCAT2	-0.796729	0.575653	-7.0035	2.65e-05	0.000273278	2.46857	LPCAT2
ENSECAT00000010620	ENSECAT00000010620	-0.796657	0.575682	-3.51905	0.00503239	0.0197518	-3.02445	.
LOC100057656	LOC100057656	-0.796484	0.575751	-4.62595	0.000794943	0.00429013	-1.11353	CD55
ENSECAT00000001998	ENSECAT00000001998	-0.796173	0.575875	-3.76446	0.00330146	0.0139552	-2.59171	.
GNB1	GNB1	-0.795738	0.576048	-8.91474	2.87e-06	5.05e-05	4.82137	GNB1
LOC100070343	LOC100070343	-0.795201	0.576263	-3.763	0.00330968	0.0139851	-2.59427	ANKRD16
LOC100054433	LOC100054433	-0.794974	0.576354	-8.66362	3.76e-06	6.17e-05	4.53557	ASAH1
GBE1	GBE1	-0.794653	0.576482	-6.16342	8.08e-05	0.000667679	1.29157	GBE1
LPGAT1	LPGAT1	-0.794092	0.576706	-6.74043	3.72e-05	0.000359258	2.11011	LPGAT1
STAT6	STAT6	-0.793894	0.576785	-8.08069	7.21e-06	0.00010058	3.84616	STAT6
ENSECAT00000018900	ENSECAT00000018900	-0.793291	0.577026	-4.08228	0.00193127	0.00895232	-2.03767	.
LATS2	LATS2	-0.792865	0.577197	-5.29029	0.000284044	0.0018361	-0.0343527	LATS2
ENSECAT00000017334	ENSECAT00000017334	-0.792448	0.577364	-3.90372	0.00260641	0.0114804	-2.3479	.
CX604697	CX604697	-0.79181	0.577619	-6.66736	4.1e-05	0.000386734	2.00893	CX604697
PFKFB2	PFKFB2	-0.791798	0.577624	-10.4378	6.25e-07	1.61e-05	6.4245	PFKFB2
LOC100054832	LOC100054832	-0.791311	0.577819	-6.41092	5.76e-05	0.000507717	1.64819	TCAIM
LOC100056811	LOC100056811	-0.7911	0.577903	-9.27929	1.96e-06	3.81e-05	5.22488	RAB21
JL621153	JL621153	-0.791073	0.577914	-7.62119	1.24e-05	0.000151257	3.27567	JL621153
SLC12A6	SLC12A6	-0.791014	0.577938	-5.67422	0.000161253	0.0011678	0.561793	SLC12A6
LOC100070888	LOC100070888	-0.790916	0.577977	-5.6611	0.000164346	0.00118328	0.541763	EML2
LOC100054688	LOC100054688	-0.790524	0.578134	-3.21958	0.00847731	0.0301403	-3.55559	XDH
ENSECAT00000012658	ENSECAT00000012658	-0.789542	0.578528	-4.26386	0.00142956	0.00697076	-1.72535	.
ECATH-3	ECATH-3	-0.788932	0.578772	-3.7457	0.00340882	0.0143494	-2.62465	ECATH-3
ENSECAT00000010282	ENSECAT00000010282	-0.788859	0.578802	-4.04691	0.00204882	0.00940698	-2.0989	.
SEC24D	SEC24D	-0.78826	0.579042	-7.31259	1.8e-05	0.000201304	2.87838	SEC24D
NIPBL	NIPBL	-0.788202	0.579065	-8.22288	6.13e-06	8.9e-05	4.01778	NIPBL
ENSECAT00000014915	ENSECAT00000014915	-0.787761	0.579242	-3.43138	0.00585813	0.0223391	-3.17972	.
ENSECAT00000022352	ENSECAT00000022352	-0.787663	0.579282	-3.6699	0.00388089	0.0159703	-2.75803	.
TLR1	TLR1	-0.787245	0.57945	-8.83871	3.11e-06	5.37e-05	4.73553	TLR1
LOC100054440	LOC100054440	-0.78631	0.579825	-8.23865	6.02e-06	8.79e-05	4.03667	PPP2R5A
ENSECAT00000009576	ENSECAT00000009576	-0.785947	0.579971	-3.40291	0.00615536	0.0232853	-3.23021	.
ENSECAT00000010103	ENSECAT00000010103	-0.78576	0.580046	-3.46694	0.00550759	0.0212396	-3.11671	MAP2K2
JL616812	JL616812	-0.785331	0.580219	-5.78763	0.000136964	0.00102013	0.733938	JL616812
ENSECAT00000000972	ENSECAT00000000972	-0.784971	0.580364	-4.76125	0.000641377	0.00359043	-0.889024	DCAF6
ENSECAT00000003054	ENSECAT00000003054	-0.784759	0.580449	-3.37011	0.00651694	0.0244185	-3.28838	.
ENSECAT00000015546	ENSECAT00000015546	-0.784496	0.580555	-3.31717	0.00714721	0.0262669	-3.38233	.
AP3B1	AP3B1	-0.784395	0.580595	-16.1789	7.59e-09	8.88e-07	10.9871	AP3B1
DN503812	DN503812	-0.784148	0.580695	-2.98966	0.0126989	0.0420911	-3.96327	DN503812
ENSECAT00000009691	ENSECAT00000009691	-0.78395	0.580775	-3.34079	0.00685857	0.0254371	-3.3404	.
CD471351	CD471351	-0.783866	0.580808	-4.58269	0.000851876	0.00453325	-1.1858	CD471351
CD535494	CD535494	-0.783802	0.580834	-6.7391	3.73e-05	0.000359739	2.10827	CD535494
ENSECAT00000027020	ENSECAT00000027020	-0.782942	0.58118	-7.7796	1.02e-05	0.000131774	3.47515	.
ENSECAT00000024063	ENSECAT00000024063	-0.782025	0.58155	-6.00944	0.000100038	0.000791451	1.06546	MYO5A
CD528231	CD528231	-0.781866	0.581614	-10.5681	5.54e-07	1.48e-05	6.55211	CD528231
ENSECAT00000012196	ENSECAT00000012196	-0.781667	0.581694	-6.38667	5.95e-05	0.000520837	1.61362	.
CD528116	CD528116	-0.780556	0.582142	-13.5875	4.51e-08	2.87e-06	9.16456	CD528116
LOC100064392	LOC100064392	-0.780556	0.582142	-5.37309	0.000250954	0.00165596	0.095946	AUH
JL623434	JL623434	-0.780207	0.582283	-7.96527	8.24e-06	0.000111548	3.70518	JL623434
LOC100066056	LOC100066056	-0.779579	0.582537	-5.66444	0.000163554	0.00117932	0.546857	FAM8A1
LOC100069673	LOC100069673	-0.779159	0.582707	-7.23588	1.98e-05	0.000217314	2.7778	CIC
ENSECAT00000008584	ENSECAT00000008584	-0.779132	0.582717	-4.97986	0.000455881	0.00271405	-0.531291	.
A_69_P122861	A_69_P122861	-0.778842	0.582834	-5.33678	0.00026493	0.00173226	0.0389221	.
SORT1	SORT1	-0.778425	0.583003	-6.13449	8.41e-05	0.000689312	1.24934	SORT1
ENSECAT00000007909	ENSECAT00000007909	-0.77814	0.583118	-3.7514	0.00337586	0.0142352	-2.61465	.
ENSECAT00000007943	ENSECAT00000007943	-0.77796	0.583191	-6.27391	6.94e-05	0.000589482	1.45181	.
ENSECAT00000003874	ENSECAT00000003874	-0.777199	0.583498	-3.19325	0.0088776	0.0312721	-3.60232	.
CD468788	CD468788	-0.777049	0.583559	-7.90829	8.81e-06	0.000117442	3.63501	CD468788
BIRC2	BIRC2	-0.777024	0.583569	-12.4751	1.07e-07	4.96e-06	8.27254	BIRC2
ENSECAT00000009070	ENSECAT00000009070	-0.7765	0.583781	-2.87858	0.0154471	0.0492159	-4.15945	.
A_69_P116433	A_69_P116433	-0.776325	0.583852	-5.9713	0.00010554	0.000825885	1.00894	.
ENSECAT00000021022	ENSECAT00000021022	-0.776134	0.583929	-2.99289	0.0126268	0.041892	-3.95755	.
LOC100056958	LOC100056958	-0.775839	0.584049	-14.4358	2.44e-08	1.93e-06	9.79762	LSM14A
ENSECAT00000000465	ENSECAT00000000465	-0.775582	0.584153	-3.27483	0.00769596	0.0278696	-3.4575	.
DN506467	DN506467	-0.775094	0.584351	-3.47262	0.00545359	0.0210779	-3.10664	DN506467
JL616254	JL616254	-0.77504	0.584372	-6.6979	3.94e-05	0.000374372	2.05129	JL616254
ENSECAT00000005731	ENSECAT00000005731	-0.775018	0.584382	-3.67764	0.00382973	0.0157997	-2.7444	.
PDK3	PDK3	-0.775002	0.584388	-4.77597	0.000626664	0.00352535	-0.864731	PDK3
DN507767	DN507767	-0.774605	0.584549	-5.44233	0.000226431	0.00153345	0.204176	DN507767
ENSECAT00000017360	ENSECAT00000017360	-0.773607	0.584953	-3.35496	0.00669122	0.0249338	-3.31526	.
ENSECAT00000004558	ENSECAT00000004558	-0.773342	0.585061	-3.21702	0.00851534	0.0302359	-3.56012	.
ENSECAT00000018036	ENSECAT00000018036	-0.773156	0.585136	-5.00222	0.000440399	0.00263991	-0.495045	FAM105A
LOC100629285	LOC100629285	-0.773094	0.585161	-3.36461	0.00657967	0.0245894	-3.29814	LOC100629285
CEPT1	CEPT1	-0.772683	0.585328	-5.44248	0.000226378	0.00153345	0.204419	CEPT1
ROCK1	ROCK1	-0.772502	0.585401	-8.26342	5.86e-06	8.63e-05	4.06629	ROCK1
LOC100060018	LOC100060018	-0.772451	0.585422	-6.81692	3.37e-05	0.000331015	2.21526	PITPNA
ZC3H7A	ZC3H7A	-0.772175	0.585534	-8.86131	3.03e-06	5.28e-05	4.76111	ZC3H7A
ENSECAT00000002623	ENSECAT00000002623	-0.771687	0.585732	-6.24917	7.18e-05	0.000607226	1.41607	MKNK1
ENSECAT00000000228	ENSECAT00000000228	-0.771086	0.585976	-3.38612	0.00633784	0.0238426	-3.25999	.
ENSECAT00000021187	ENSECAT00000021187	-0.770827	0.586082	-3.26176	0.0078738	0.0283753	-3.48069	.
LOC100070096	LOC100070096	-0.770678	0.586142	-8.6191	3.94e-06	6.4e-05	4.48421	MBD2
LOC100065847	LOC100065847	-0.770463	0.586229	-5.1881	0.000331407	0.00208128	-0.196476	RASSF2
ENSECAT00000003307	ENSECAT00000003307	-0.770448	0.586235	-3.33458	0.00693332	0.0256598	-3.35143	UTF1
ENSECAT00000001131	ENSECAT00000001131	-0.770217	0.586329	-5.24688	0.00030322	0.00193698	-0.103046	.
FCER1G	FCER1G	-0.77015	0.586357	-5.67858	0.000160238	0.00116297	0.568446	FCER1G
LOC100064247	LOC100064247	-0.769483	0.586628	-12.1781	1.36e-07	5.86e-06	8.02146	RASGRP4
JL623353	JL623353	-0.768988	0.586829	-6.77951	3.54e-05	0.000344886	2.16392	.
CENPC1	CENPC1	-0.768983	0.586831	-6.81766	3.37e-05	0.000330965	2.21627	CENPC
LOC100051425	LOC100051425	-0.768718	0.586939	-4.88675	0.000526786	0.00304593	-0.682872	CCNG2
LOC100052415	LOC100052415	-0.76867	0.586958	-5.94297	0.000109835	0.000851309	0.966838	CFAP36
PELI1	PELI1	-0.768406	0.587066	-8.20127	6.28e-06	9.04e-05	3.99185	PELI1
LOC100066907	LOC100066907	-0.768036	0.587216	-7.23804	1.98e-05	0.000216828	2.78064	CHPT1
IL13RA1	IL13RA1	-0.76793	0.587259	-3.17728	0.00912987	0.0319899	-3.63068	IL13RA1
CLCN4	CLCN4	-0.767214	0.587551	-5.627	0.000172688	0.00123136	0.489578	CLCN4
ENSECAT00000021432	ENSECAT00000021432	-0.766724	0.587751	-5.88442	0.000119317	0.000907517	0.879451	.
ENSECAT00000018729	ENSECAT00000018729	-0.766549	0.587822	-10.1156	8.49e-07	2.01e-05	6.10283	.
JL638169	JL638169	-0.7665	0.587842	-7.95904	8.3e-06	0.00011211	3.69752	JL638169
ILT11B	ILT11B	-0.766431	0.58787	-6.44717	5.49e-05	0.000487961	1.69972	ILT11B
ENSECAT00000006510	ENSECAT00000006510	-0.766194	0.587967	-3.60432	0.00434381	0.0175383	-2.87371	.
ENSECAT00000001716	ENSECAT00000001716	-0.765876	0.588096	-4.7872	0.000615683	0.003478	-0.846224	.
JL617185	JL617185	-0.765514	0.588244	-7.62499	1.23e-05	0.000150853	3.2805	JL617185
JL616359	JL616359	-0.765415	0.588284	-5.87962	0.000120133	0.000912323	0.872257	JL616359
LOC100058106	LOC100058106	-0.765366	0.588304	-4.03562	0.00208787	0.00954951	-2.11845	NOA1
AY246780	AY246780	-0.765043	0.588436	-4.04478	0.00205613	0.0094317	-2.10258	AY246780
ENSECAT00000016353	ENSECAT00000016353	-0.764994	0.588456	-3.32571	0.00704149	0.0259734	-3.36718	.
WWC3	WWC3	-0.764913	0.588489	-5.19227	0.000329322	0.0020712	-0.189843	WWC3
LOC100060902	LOC100060902	-0.76422	0.588772	-6.99757	2.67e-05	0.000274998	2.4606	TCEB1
SNX2	SNX2	-0.76339	0.58911	-5.50722	0.000205755	0.00141587	0.305003	SNX2
ARID5B	ARID5B	-0.763197	0.589189	-15.2482	1.39e-08	1.33e-06	10.3695	ARID5B
ABHD5	ABHD5	-0.762933	0.589297	-8.45886	4.71e-06	7.35e-05	4.29763	ABHD5
JL618178	JL618178	-0.762828	0.58934	-11.2811	2.91e-07	9.43e-06	7.22644	PRPF18
JL622913	JL622913	-0.762633	0.58942	-6.18372	7.85e-05	0.000652563	1.32114	FLI1
A_69_P102042	A_69_P102042	-0.762626	0.589422	-8.69746	3.62e-06	6.05e-05	4.57446	.
LOC100064761	LOC100064761	-0.76211	0.589633	-4.92436	0.000496836	0.00290406	-0.621512	BLVRA
RNF19B	RNF19B	-0.761771	0.589772	-10.6579	5.1e-07	1.39e-05	6.63931	RNF19B
ENSECAT00000025161	ENSECAT00000025161	-0.761474	0.589893	-3.29327	0.00745177	0.0271521	-3.42475	.
JL619482	JL619482	-0.761356	0.589942	-5.3238	0.000270123	0.00176099	0.0185016	FKBP1A
ENSECAT00000012653	ENSECAT00000012653	-0.761347	0.589945	-3.78044	0.00321273	0.0136487	-2.56365	.
LOC100058291	LOC100058291	-0.760896	0.59013	-4.26186	0.00143427	0.00698957	-1.72878	.
ADAMTSL4	ADAMTSL4	-0.760802	0.590168	-3.16681	0.00929906	0.0324895	-3.64925	ADAMTSL4
JL641304	JL641304	-0.760589	0.590255	-4.92377	0.000497291	0.00290602	-0.622471	HIGD1A
ENSECAT00000000708	ENSECAT00000000708	-0.760356	0.590351	-7.62573	1.23e-05	0.000150796	3.28143	SPATA33
XM_001504718	XM_001504718	-0.759131	0.590852	-7.83798	9.56e-06	0.00012473	3.54791	XM_001504718
ARNTL	ARNTL	-0.758989	0.59091	-10.1294	8.38e-07	2e-05	6.11678	ARNTL
LOC100064527	LOC100064527	-0.757921	0.591348	-7.76278	1.05e-05	0.000133514	3.45411	PCMT1
ENSECAT00000021223	ENSECAT00000021223	-0.757689	0.591443	-6.741	3.72e-05	0.000359134	2.11089	.
ALAS2	ALAS2	-0.757686	0.591444	-4.59135	0.000840151	0.00448552	-1.17132	ALAS2
LOC100067057	LOC100067057	-0.75767	0.591451	-9.9574	9.9e-07	2.26e-05	5.94163	DRAM1
SOD2	SOD2	-0.756938	0.591751	-6.45647	5.42e-05	0.000483819	1.71291	SOD2
JL629372	JL629372	-0.756741	0.591832	-6.28394	6.84e-05	0.000582953	1.46627	GNG12
ENSECAT00000002729	ENSECAT00000002729	-0.756691	0.591852	-3.0683	0.0110567	0.0375137	-3.824	.
CX603998	CX603998	-0.756583	0.591897	-7.10672	2.33e-05	0.000244982	2.60677	UBE4A
ENSECAT00000013187	ENSECAT00000013187	-0.756271	0.592025	-6.677	4.05e-05	0.000382345	2.02231	CEP78
ENSECAT00000003288	ENSECAT00000003288	-0.75625	0.592033	-3.0479	0.0114608	0.0387021	-3.86015	.
A_69_P123611	A_69_P123611	-0.755914	0.592171	-4.17842	0.00164605	0.00781267	-1.87188	MAP3K2
ENSECAT00000021120	ENSECAT00000021120	-0.755555	0.592319	-4.94206	0.000483366	0.00284371	-0.592692	PIK3CG
ENSECAT00000001880	ENSECAT00000001880	-0.755034	0.592533	-3.26175	0.00787395	0.0283753	-3.48071	.
LOC100630367	LOC100630367	-0.754946	0.592568	-6.11449	8.64e-05	0.00070442	1.22008	MAP1LC3B
ENSECAT00000020265	ENSECAT00000020265	-0.754853	0.592607	-3.53755	0.00487399	0.0192529	-2.99172	.
LOC100059230	LOC100059230	-0.754804	0.592627	-4.94483	0.00048129	0.00283354	-0.588178	CDK3
JL617525	JL617525	-0.754418	0.592786	-9.15432	2.23e-06	4.19e-05	5.08804	ATP6AP2
LOC100053262	LOC100053262	-0.754398	0.592794	-5.71252	0.000152572	0.00111796	0.620129	ZNF217
ENSECAT00000005386	ENSECAT00000005386	-0.753474	0.593173	-4.41463	0.00111723	0.00567209	-1.46872	.
IQSEC1	IQSEC1	-0.753441	0.593187	-7.26991	1.9e-05	0.000210115	2.82251	IQSEC1
VCL	VCL	-0.753409	0.5932	-5.34379	0.00026217	0.00171694	0.0499421	VCL
ENSECAT00000025081	ENSECAT00000025081	-0.752888	0.593414	-4.09878	0.00187889	0.00873938	-2.00916	.
ENSECAT00000013704	ENSECAT00000013704	-0.752782	0.593458	-7.05197	2.49e-05	0.000259411	2.53363	ATG16L2
UBE4A	UBE4A	-0.752567	0.593547	-5.70426	0.000154401	0.00112967	0.607567	UBE4A
ENSECAT00000004148	ENSECAT00000004148	-0.752412	0.59361	-3.46919	0.00548617	0.0211678	-3.11273	.
CX605927	CX605927	-0.752324	0.593647	-5.66208	0.000164113	0.00118265	0.543261	CX605927
ENSECAT00000022240	ENSECAT00000022240	-0.752061	0.593755	-3.10665	0.0103355	0.0354361	-3.75599	.
APAF1	APAF1	-0.751949	0.593801	-6.05303	9.41e-05	0.000754688	1.1298	APAF1
ENSECAT00000021232	ENSECAT00000021232	-0.751313	0.594063	-3.25484	0.00796976	0.0286445	-3.49298	.
AY550007	AY550007	-0.751017	0.594184	-5.58572	0.000183394	0.00129484	0.426195	AY550007
MINPP1	MINPP1	-0.751009	0.594188	-6.82035	3.36e-05	0.000329948	2.21996	MINPP1
ENSECAT00000013648	ENSECAT00000013648	-0.750813	0.594269	-3.23629	0.0082328	0.0294252	-3.52592	.
LOC100054694	LOC100054694	-0.75046	0.594414	-8.24334	5.99e-06	8.76e-05	4.04228	C1orf109
HEATR6	HEATR6	-0.749783	0.594693	-11.915	1.69e-07	6.54e-06	7.79411	HEATR6
DN508773	DN508773	-0.749252	0.594912	-5.57507	0.00018627	0.00130974	0.4098	DN508773
A_69_P119167	A_69_P119167	-0.748947	0.595038	-8.94176	2.78e-06	4.95e-05	4.85174	CHMP1B
JL640051	JL640051	-0.748614	0.595175	-5.67113	0.000161975	0.00117084	0.557079	JL640051
JL638434	JL638434	-0.748588	0.595186	-3.45736	0.00559986	0.021541	-3.13368	JL638434
JL618180	JL618180	-0.748104	0.595386	-9.75511	1.21e-06	2.64e-05	5.73225	JL618180
ENSECAT00000013220	ENSECAT00000013220	-0.746765	0.595938	-5.85637	0.000124166	0.000936808	0.837422	ARHGAP26
DN511086	DN511086	-0.746674	0.595976	-7.52744	1.38e-05	0.000164942	3.15621	DN511086
ICK	ICK	-0.746445	0.596071	-6.61871	4.37e-05	0.000407162	1.94117	ICK
CX596620	CX596620	-0.746277	0.59614	-9.93573	1.01e-06	2.3e-05	5.91938	CX596620
CD465126	CD465126	-0.746089	0.596218	-5.35752	0.000256849	0.00168763	0.071515	CD465126
TM9SF2	TM9SF2	-0.745929	0.596284	-6.45826	5.41e-05	0.000482865	1.71545	TM9SF2
JL616033	JL616033	-0.745769	0.59635	-6.13539	8.39e-05	0.000688914	1.25066	JL616033
KCNH1	KCNH1	-0.745566	0.596434	-3.58348	0.0045026	0.0180244	-2.91052	KCNH1
EQUCABV1R918	EQUCABV1R918	-0.745526	0.59645	-4.80244	0.000601107	0.00341224	-0.821136	EQUCABV1R918
CX604071	CX604071	-0.744373	0.596927	-4.80456	0.000599103	0.00340324	-0.817639	CX604071
ENSECAT00000000299	ENSECAT00000000299	-0.744295	0.59696	-5.16252	0.000344534	0.00215069	-0.237293	.
ANKRD35	ANKRD35	-0.74418	0.597007	-6.83714	3.28e-05	0.000324164	2.24293	ANKRD35
FOXO3	FOXO3	-0.744085	0.597046	-7.57699	1.3e-05	0.000157751	3.21949	FOXO3
LOC100050855	LOC100050855	-0.743841	0.597147	-7.33212	1.76e-05	0.000197518	2.90387	CRKL
LOC100146613	LOC100146613	-0.74377	0.597177	-5.42498	0.000232324	0.00156087	0.177128	STK38L
CD536744	CD536744	-0.743635	0.597233	-7.63001	1.22e-05	0.000150402	3.28686	CD536744
LOC100056828	LOC100056828	-0.743473	0.5973	-4.54831	0.000900183	0.00475096	-1.2434	FAM20C
ENSECAT00000022639	ENSECAT00000022639	-0.743217	0.597406	-4.18294	0.00163379	0.00777107	-1.86411	JMJD6
ENSECAT00000014390	ENSECAT00000014390	-0.743125	0.597444	-3.79353	0.00314196	0.013402	-2.5407	.
LOC100053940	LOC100053940	-0.74304	0.597479	-3.72914	0.00350663	0.0146977	-2.65377	MYD88
DMXL1	DMXL1	-0.742848	0.597559	-7.57361	1.31e-05	0.00015816	3.21518	DMXL1
LOC100056505	LOC100056505	-0.742666	0.597634	-4.99998	0.000441931	0.00264714	-0.498686	MED18
CCDC19	CCDC19	-0.742416	0.597738	-4.98915	0.000449382	0.00268387	-0.516227	CFAP45
LOC100052255	LOC100052255	-0.741644	0.598058	-3.89583	0.00264141	0.0115948	-2.36168	NOXRED1
LOC100630067	LOC100630067	-0.741127	0.598272	-7.85784	9.34e-06	0.000122642	3.57257	GNG2
CX603812	CX603812	-0.740917	0.598359	-4.64786	0.000767649	0.0041677	-1.07701	CX603812
CX605808	CX605808	-0.74068	0.598457	-7.12205	2.28e-05	0.000242177	2.62719	CX605808
CD467941	CD467941	-0.739799	0.598823	-4.04478	0.00205613	0.0094317	-2.10258	CD467941
PPP2R5B	PPP2R5B	-0.739358	0.599006	-3.29641	0.00741107	0.0270223	-3.41919	PPP2R5B
ENSECAT00000001184	ENSECAT00000001184	-0.738873	0.599207	-8.29336	5.66e-06	8.39e-05	4.10201	SLC7A7
ENSECAT00000013443	ENSECAT00000013443	-0.738823	0.599228	-3.58759	0.00447078	0.0179299	-2.90325	.
JL622509	JL622509	-0.738296	0.599447	-5.52511	0.000200413	0.00138772	0.332706	JL622509
LOC100630481	LOC100630481	-0.738007	0.599567	-6.43551	5.57e-05	0.000494045	1.68316	UBE2D3
A_69_P129696	A_69_P129696	-0.737966	0.599584	-3.74545	0.00341028	0.0143506	-2.6251	.
LOC100065764	LOC100065764	-0.737314	0.599855	-6.76556	3.6e-05	0.000349694	2.14473	DNAAF2
LOC100069498	LOC100069498	-0.737288	0.599866	-6.75882	3.63e-05	0.000352142	2.13546	FAM214A
LOC100629537	LOC100629537	-0.736956	0.600004	-4.60794	0.000818144	0.00439011	-1.14359	NHSL2
LOC100146422	LOC100146422	-0.736338	0.600261	-6.01511	9.92e-05	0.000786724	1.07384	IST1
ENSECAT00000010525	ENSECAT00000010525	-0.735686	0.600532	-6.96299	2.79e-05	0.000284159	2.41396	CLIP1
ENSECAT00000004918	ENSECAT00000004918	-0.735609	0.600565	-6.67711	4.04e-05	0.000382345	2.02247	.
JL641364	JL641364	-0.73541	0.600647	-6.92203	2.94e-05	0.000296116	2.35852	JL641364
ENSECAT00000026328	ENSECAT00000026328	-0.735319	0.600685	-3.44124	0.00575875	0.0220238	-3.16225	.
LOC100050223	LOC100050223	-0.734929	0.600848	-7.63117	1.22e-05	0.000150268	3.28834	TMEM59
CX592872	CX592872	-0.734832	0.600888	-5.06579	0.00039937	0.00243097	-0.392409	CX592872
ENSECAT00000015337	ENSECAT00000015337	-0.734251	0.60113	-4.85255	0.000555687	0.00319903	-0.73884	.
ENG	ENG	-0.7341	0.601193	-4.88668	0.000526846	0.00304593	-0.682991	ENG
PAPSS1	PAPSS1	-0.733418	0.601477	-9.06008	2.46e-06	4.52e-05	4.98383	PAPSS1
LOC100059147	LOC100059147	-0.733278	0.601536	-7.01311	2.62e-05	0.000270759	2.4815	LOC100059147
LOC100070903	LOC100070903	-0.732088	0.602032	-5.18894	0.000330986	0.00207952	-0.195139	CMBL
LOC100053455	LOC100053455	-0.731758	0.60217	-4.60611	0.000820535	0.00440197	-1.14664	SLC31A2
JL624916	JL624916	-0.731238	0.602387	-9.65895	1.33e-06	2.83e-05	5.63142	JL624916
CX602409	CX602409	-0.731224	0.602393	-6.01778	9.89e-05	0.000784397	1.07779	CX602409
ENSECAT00000025902	ENSECAT00000025902	-0.731061	0.602461	-3.53557	0.00489066	0.0193025	-2.99521	.
LOC100057749	LOC100057749	-0.730502	0.602694	-8.76022	3.38e-06	5.72e-05	4.64628	ARMCX3
CPEB4	CPEB4	-0.730374	0.602748	-6.711	3.87e-05	0.000369691	2.06943	CPEB4
ENSECAT00000028823	ENSECAT00000028823	-0.730303	0.602777	-4.62637	0.000794414	0.00428822	-1.11284	RIN3
CEBPE	CEBPE	-0.729907	0.602943	-3.473	0.00545005	0.0210743	-3.10598	CEBPE
FNDC3B	FNDC3B	-0.729532	0.6031	-5.29103	0.00028373	0.00183455	-0.0331885	FNDC3B
LOC100060559	LOC100060559	-0.729347	0.603177	-4.95276	0.000475407	0.00280635	-0.57528	DUSP7
LOC100068475	LOC100068475	-0.729079	0.603289	-10.0047	9.46e-07	2.19e-05	5.99007	PDE8A
A_69_P123366	A_69_P123366	-0.728939	0.603348	-3.11415	0.0102002	0.0350657	-3.7427	.
A_69_P121411	A_69_P121411	-0.728577	0.603499	-2.93743	0.0139238	0.0452262	-4.05561	.
LOC100063508	LOC100063508	-0.727878	0.603791	-3.23652	0.00822941	0.0294177	-3.5255	FAM212B
PHF20L1	PHF20L1	-0.727759	0.603841	-5.32657	0.000269007	0.00175422	0.0228568	PHF20L1
SQRDL	SQRDL	-0.727673	0.603877	-6.5383	4.86e-05	0.000442645	1.82848	SQRDL
ENSECAT00000014022	ENSECAT00000014022	-0.727565	0.603922	-4.59035	0.000841491	0.00449071	-1.17299	.
LOC100069195	LOC100069195	-0.727399	0.603992	-11.9957	1.58e-07	6.29e-06	7.86427	SLC35D1
LOC100050502	LOC100050502	-0.726408	0.604407	-6.4732	5.3e-05	0.000475031	1.73661	TXNDC9
JL620264	JL620264	-0.726206	0.604492	-9.32594	1.86e-06	3.67e-05	5.27558	JL620264
LOC100061118	LOC100061118	-0.726167	0.604508	-4.79498	0.000608191	0.00344524	-0.833405	MS4A3
GDA	GDA	-0.725799	0.604662	-6.18988	7.79e-05	0.000648772	1.3301	GDA
LOC100066639	LOC100066639	-0.724991	0.605001	-3.06998	0.011024	0.0374238	-3.82102	.
LOC100058483	LOC100058483	-0.724188	0.605337	-5.75582	0.000143356	0.00105965	0.685834	MFSD11
ENSECAT00000010967	ENSECAT00000010967	-0.723959	0.605434	-3.66298	0.00392726	0.0161149	-2.77023	.
LOC100056119	LOC100056119	-0.723797	0.605502	-8.45454	4.73e-06	7.38e-05	4.29256	ITSN2
LOC100055256	LOC100055256	-0.723507	0.605623	-7.00911	2.63e-05	0.000271795	2.47611	RAB18
LOC100067519	LOC100067519	-0.723469	0.605639	-4.13784	0.00176066	0.00828415	-1.94174	SIRPB1
ENSECAT00000023998	ENSECAT00000023998	-0.723223	0.605743	-3.63888	0.00409315	0.0166919	-2.81272	.
LOC100147507	LOC100147507	-0.723021	0.605827	-4.31644	0.00131135	0.00648634	-1.63557	WAS
PCM1	PCM1	-0.722318	0.606123	-5.57912	0.000185171	0.00130437	0.416035	PCM1
JL638402	JL638402	-0.721626	0.606414	-10.0019	9.48e-07	2.19e-05	5.98716	JL638402
CHD7	CHD7	-0.721385	0.606515	-5.07047	0.000396516	0.0024154	-0.384878	CHD7
ENSECAT00000017904	ENSECAT00000017904	-0.720807	0.606758	-3.32123	0.00709669	0.0261257	-3.37512	.
LOC100055525	LOC100055525	-0.720349	0.606951	-5.80466	0.000133667	0.000998617	0.759638	ATP6V1B2
LOC100630713	LOC100630713	-0.720087	0.607061	-3.83634	0.00292143	0.0126086	-2.46568	SAP25
LOC100060828	LOC100060828	-0.719211	0.60743	-4.38439	0.00117357	0.0059102	-1.51999	TNNI2
JL618670	JL618670	-0.718734	0.607631	-7.23304	1.99e-05	0.000217984	2.77407	JL618670
LOC100052460	LOC100052460	-0.718442	0.607753	-9.99647	9.53e-07	2.2e-05	5.98165	.
ENSECAT00000015385	ENSECAT00000015385	-0.717913	0.607976	-3.58033	0.00452712	0.0180929	-2.91609	.
A_69_P119166	A_69_P119166	-0.717822	0.608014	-8.46142	4.69e-06	7.35e-05	4.30064	CHMP1B
ENSECAT00000009694	ENSECAT00000009694	-0.71779	0.608028	-3.33814	0.00689035	0.0255355	-3.3451	.
CX600920	CX600920	-0.717633	0.608094	-6.82655	3.33e-05	0.000327971	2.22844	CX600920
ENSECAT00000011891	ENSECAT00000011891	-0.717184	0.608283	-8.24063	6.01e-06	8.77e-05	4.03904	.
LOC100062920	LOC100062920	-0.717125	0.608309	-10.9014	4.08e-07	1.18e-05	6.87225	UBE2B
DN506622	DN506622	-0.71652	0.608563	-17.5747	3.23e-09	5.27e-07	11.846	DN506622
CD468000	CD468000	-0.71639	0.608618	-7.26917	1.9e-05	0.000210211	2.82155	CD468000
DN505143	DN505143	-0.716297	0.608658	-3.86468	0.0027844	0.0121092	-2.41611	DN505143
PIK3AP1	PIK3AP1	-0.716227	0.608687	-5.42551	0.000232142	0.00156008	0.177952	PIK3AP1
LOC100058510	LOC100058510	-0.716063	0.608756	-4.25494	0.0014507	0.00705272	-1.74062	CAMKK2
PLBD1	PLBD1	-0.715901	0.608825	-4.82801	0.000577464	0.0032995	-0.77911	PLBD1
CX604287	CX604287	-0.715873	0.608837	-12.3997	1.13e-07	5.17e-06	8.20934	CX604287
NCOA6	NCOA6	-0.715375	0.609047	-6.86078	3.18e-05	0.000316211	2.27521	NCOA6
LOC100066860	LOC100066860	-0.715369	0.609049	-8.09452	7.1e-06	9.96e-05	3.86296	SPAG6
CX597358	CX597358	-0.715278	0.609088	-3.33308	0.00695149	0.0257152	-3.35409	CX597358
ENSECAT00000012003	ENSECAT00000012003	-0.714157	0.609561	-7.57375	1.31e-05	0.00015816	3.21536	FAM160B1
PPM1B	PPM1B	-0.714043	0.60961	-5.78393	0.000137691	0.00102523	0.728355	PPM1B
LOC100630070	LOC100630070	-0.713907	0.609667	-12.7494	8.57e-08	4.35e-06	8.49945	PNRC1
ENSECAT00000007769	ENSECAT00000007769	-0.713372	0.609893	-3.51216	0.00509265	0.0199418	-3.03663	.
DN509322	DN509322	-0.712713	0.610172	-7.50077	1.43e-05	0.00016912	3.12203	DN509322
SEC24A	SEC24A	-0.712674	0.610188	-7.33257	1.76e-05	0.000197498	2.90446	SEC24A
PPM1H	PPM1H	-0.712624	0.610209	-10.3454	6.82e-07	1.72e-05	6.33321	PPM1H
CD465844	CD465844	-0.711919	0.610507	-7.01802	2.6e-05	0.000269189	2.4881	CD465844
A_69_P117261	A_69_P117261	-0.711848	0.610538	-5.65585	0.000165603	0.00118958	0.533731	DOCK1
ENSECAT00000007625	ENSECAT00000007625	-0.71178	0.610566	-4.49987	0.000973203	0.00506302	-1.32481	.
LOC100066909	LOC100066909	-0.711719	0.610592	-7.34183	1.74e-05	0.00019571	2.91653	PLAGL1
ENSECAT00000002592	ENSECAT00000002592	-0.711338	0.610753	-4.01298	0.00216858	0.00985771	-2.15772	.
LOC100057332	LOC100057332	-0.71127	0.610782	-5.58244	0.000184273	0.00129934	0.421154	RCHY1
LOC100147193	LOC100147193	-0.711016	0.61089	-4.58897	0.000843358	0.00449773	-1.1753	SPX
ENSECAT00000021199	ENSECAT00000021199	-0.710971	0.610909	-5.46727	0.00021823	0.00148954	0.243012	.
LOC100051549	LOC100051549	-0.710943	0.610921	-7.3278	1.77e-05	0.000198283	2.89823	SUGT1
ENSECAT00000004225	ENSECAT00000004225	-0.710726	0.611013	-7.7816	1.02e-05	0.00013154	3.47765	.
ENSECAT00000027091	ENSECAT00000027091	-0.709341	0.611599	-4.49541	0.000980237	0.00509168	-1.33232	TUBB1
TENC1	TENC1	-0.709258	0.611634	-8.63153	3.89e-06	6.32e-05	4.49857	TENC1
CPD	CPD	-0.709094	0.611704	-5.38281	0.000247345	0.00163524	0.111188	CPD
ENSECAT00000002474	ENSECAT00000002474	-0.708705	0.611869	-6.82558	3.33e-05	0.000328118	2.22712	.
CX593980	CX593980	-0.708588	0.611919	-4.23396	0.00150171	0.00724874	-1.77654	CX593980
ENSECAT00000014442	ENSECAT00000014442	-0.708539	0.611939	-3.82681	0.00296913	0.0127918	-2.48238	.
USP32	USP32	-0.708517	0.611949	-5.35749	0.00025686	0.00168763	0.0714677	USP32
ABI1	ABI1	-0.708209	0.61208	-9.41198	1.71e-06	3.41e-05	5.36852	ABI1
LOC100073006	LOC100073006	-0.707925	0.6122	-13.9683	3.41e-08	2.33e-06	9.45349	RNF217
ENSECAT00000022601	ENSECAT00000022601	-0.707897	0.612212	-4.63852	0.000779162	0.00421895	-1.09257	.
LOC100050288	LOC100050288	-0.707709	0.612292	-9.83366	1.12e-06	2.49e-05	5.81399	ITM2B
LOC100052133	LOC100052133	-0.707619	0.61233	-6.72806	3.78e-05	0.000363673	2.09302	RSPRY1
A_69_P108761	A_69_P108761	-0.707216	0.612501	-5.49599	0.000209183	0.00143768	0.287601	PPM1B
JL640480	JL640480	-0.706624	0.612752	-7.93943	8.49e-06	0.000114035	3.6734	JL640480
ENSECAT00000015716	ENSECAT00000015716	-0.706424	0.612837	-3.47841	0.00539913	0.0208972	-3.09638	.
CNOT4	CNOT4	-0.706137	0.612959	-6.11164	8.68e-05	0.00070697	1.21591	CNOT4
LOC100062680	LOC100062680	-0.706043	0.612999	-10.7706	4.6e-07	1.29e-05	6.74772	LOC100062680
LAMP2	LAMP2	-0.705807	0.613099	-6.28658	6.82e-05	0.000581682	1.47007	LAMP2
ENSECAT00000016687	ENSECAT00000016687	-0.705458	0.613248	-5.4744	0.000215947	0.00147738	0.25409	.
ENSECAT00000024314	ENSECAT00000024314	-0.704412	0.613693	-3.25465	0.00797233	0.0286495	-3.49331	.
DENND4A	DENND4A	-0.704214	0.613777	-8.8014	3.24e-06	5.54e-05	4.69319	DENND4A
ESPL1	ESPL1	-0.70395	0.613889	-4.46424	0.00103087	0.00529086	-1.38485	ESPL1
LCP1	LCP1	-0.703923	0.6139	-4.13634	0.00176506	0.00830291	-1.94434	LCP1
DCP2	DCP2	-0.7039	0.61391	-7.2704	1.9e-05	0.000210083	2.82315	DCP2
MARS	MARS	-0.703583	0.614045	-11.509	2.39e-07	8.31e-06	7.43388	MARS
ENSECAT00000011951	ENSECAT00000011951	-0.703419	0.614115	-3.99476	0.00223591	0.0101017	-2.18937	.
A_69_P102756	A_69_P102756	-0.703411	0.614119	-5.26789	0.000293771	0.00188698	-0.0697601	.
ENSECAT00000005969	ENSECAT00000005969	-0.703244	0.61419	-4.18152	0.00163764	0.00778183	-1.86656	.
ENSECAT00000001959	ENSECAT00000001959	-0.703147	0.614231	-3.20136	0.00875236	0.0309201	-3.58793	.
A_69_P121356	A_69_P121356	-0.703071	0.614263	-6.88927	3.07e-05	0.000306688	2.31403	.
LOC100051658	LOC100051658	-0.702673	0.614433	-7.62674	1.23e-05	0.000150689	3.28272	NPL
PIAS1	PIAS1	-0.701915	0.614756	-6.32583	6.47e-05	0.000556204	1.52654	PIAS1
JL641180	JL641180	-0.701706	0.614845	-3.31422	0.00718409	0.0263719	-3.38757	JL641180
A_69_P128839	A_69_P128839	-0.700872	0.6152	-2.97321	0.0130724	0.0430371	-3.99237	.
GCNT7	GCNT7	-0.700724	0.615263	-4.52589	0.000933242	0.00489581	-1.28105	GCNT7
USP48	USP48	-0.700389	0.615406	-6.70821	3.88e-05	0.000370607	2.06557	USP31
NBR1	NBR1	-0.700054	0.615549	-8.17391	6.48e-06	9.26e-05	3.95893	NBR1
LOC100071373	LOC100071373	-0.700019	0.615564	-5.15231	0.000349923	0.00217875	-0.253599	SYF2
RBPJ	RBPJ	-0.699784	0.615664	-8.05529	7.43e-06	0.000102986	3.81527	RBPJ
JL639271	JL639271	-0.699459	0.615803	-4.97777	0.000457355	0.0027215	-0.534678	JL639271
DN510129	DN510129	-0.699366	0.615843	-7.55086	1.35e-05	0.000161282	3.18616	DN510129
EIF4G3	EIF4G3	-0.699213	0.615908	-6.28009	6.88e-05	0.000585345	1.46073	EIF4G3
LOC100070518	LOC100070518	-0.698332	0.616284	-4.46333	0.00103239	0.00529754	-1.38639	BCO2
PLAA	PLAA	-0.698257	0.616317	-8.98731	2.65e-06	4.78e-05	4.90275	PLAA
LOC100057048	LOC100057048	-0.698193	0.616344	-6.43824	5.55e-05	0.000492771	1.68704	ICOSLG
OSBPL9	OSBPL9	-0.697924	0.616459	-8.27623	5.77e-06	8.51e-05	4.08159	OSBPL9
ENSECAT00000010719	ENSECAT00000010719	-0.697903	0.616467	-3.13649	0.00980752	0.0339306	-3.70306	.
ENSECAT00000025228	ENSECAT00000025228	-0.697506	0.616637	-6.37461	6.05e-05	0.000527696	1.59639	SMPDL3A
RMND5A	RMND5A	-0.69749	0.616644	-7.05956	2.47e-05	0.000257453	2.5438	RMND5A
ENSECAT00000001583	ENSECAT00000001583	-0.697111	0.616806	-3.33779	0.00689455	0.0255472	-3.34573	.
ENSECAT00000023638	ENSECAT00000023638	-0.696366	0.617125	-9.22081	2.08e-06	3.99e-05	5.16104	MAPKAPK2
RSF1	RSF1	-0.696129	0.617226	-4.97218	0.000461328	0.00273781	-0.543751	RSF1
MYO9B	MYO9B	-0.696003	0.61728	-4.90758	0.00050997	0.00296309	-0.648867	MYO9B
AY246804	AY246804	-0.695845	0.617348	-7.09326	2.37e-05	0.000248422	2.58883	AY246804
ENSECAT00000015368	ENSECAT00000015368	-0.695373	0.617549	-6.95189	2.83e-05	0.00028738	2.39896	ARMC8
ENSECAT00000018233	ENSECAT00000018233	-0.694664	0.617853	-4.63767	0.000780223	0.00422207	-1.094	CCM2
JL640474	JL640474	-0.693984	0.618144	-5.45925	0.000220834	0.00150269	0.230528	JL640474
KLHL26	KLHL26	-0.693931	0.618167	-3.15891	0.00942894	0.0328236	-3.66328	KLHL26
ENSECAT00000025509	ENSECAT00000025509	-0.693929	0.618168	-3.33709	0.00690303	0.0255747	-3.34698	.
A_69_P128957	A_69_P128957	-0.693756	0.618242	-10.3321	6.91e-07	1.73e-05	6.31999	.
LOC100054853	LOC100054853	-0.69252	0.618772	-7.87784	9.13e-06	0.000120513	3.59736	RAB3D
STK17B	STK17B	-0.691057	0.6194	-6.11101	8.68e-05	0.00070736	1.21497	STK17B
PYGO1	PYGO1	-0.690525	0.619628	-4.98215	0.000454266	0.00270726	-0.527569	PYGO1
TIPARP	TIPARP	-0.690127	0.619799	-8.9486	2.76e-06	4.92e-05	4.85941	TIPARP
CD468278	CD468278	-0.689465	0.620084	-4.34953	0.00124224	0.00619724	-1.57921	CD468278
KIF1B	KIF1B	-0.689345	0.620135	-6.38963	5.93e-05	0.000519691	1.61784	KIF1B
LOC100052953	LOC100052953	-0.688736	0.620397	-4.08715	0.00191566	0.00889011	-2.02925	KCNJ2
CX604598	CX604598	-0.688502	0.620498	-4.48573	0.000995673	0.00515247	-1.34862	CX604598
A_69_P117311	A_69_P117311	-0.687726	0.620832	-6.42329	5.67e-05	0.000500773	1.6658	.
CDC73	CDC73	-0.687615	0.62088	-7.72088	1.1e-05	0.000139061	3.40156	CDC73
BM734774	BM734774	-0.687561	0.620903	-6.54032	4.85e-05	0.000441953	1.83132	BM734774
ENSECAT00000008354	ENSECAT00000008354	-0.68676	0.621247	-5.53593	0.000197257	0.00136919	0.349425	ARF3
JL616091	JL616091	-0.686712	0.621268	-3.92341	0.0025212	0.0111473	-2.31356	JL616091
HQ890307	HQ890307	-0.686514	0.621353	-6.99868	2.67e-05	0.000274727	2.46208	RNF13
JL638264	JL638264	-0.684383	0.622272	-4.63967	0.000777738	0.00421404	-1.09066	JL638264
LOC100060643	LOC100060643	-0.684209	0.622347	-5.12262	0.000366117	0.0022624	-0.30112	USP14
ENSECAT00000002495	ENSECAT00000002495	-0.684126	0.622383	-6.72494	3.8e-05	0.000364295	2.08872	.
ENSECAT00000013160	ENSECAT00000013160	-0.683976	0.622448	-8.92738	2.83e-06	5.01e-05	4.83559	.
AIFM3	AIFM3	-0.683751	0.622545	-6.28142	6.87e-05	0.000584491	1.46264	AIFM3
CD536518	CD536518	-0.683398	0.622697	-6.13491	8.4e-05	0.000689147	1.24995	CD536518
PRKAA1	PRKAA1	-0.683332	0.622726	-5.94049	0.00011022	0.000853707	0.963145	PRKAA1
ENSECAT00000015507	ENSECAT00000015507	-0.682871	0.622924	-2.96969	0.0131539	0.0432586	-3.9986	RNF135
MDM4	MDM4	-0.682852	0.622933	-6.02988	9.72e-05	0.000772885	1.09567	MDM4
HECW2	HECW2	-0.682849	0.622934	-5.65582	0.000165611	0.00118958	0.533683	HECW2
ENSECAT00000021197	ENSECAT00000021197	-0.680737	0.623846	-3.55517	0.00472793	0.0187878	-2.96056	.
ENSECAT00000024780	ENSECAT00000024780	-0.680163	0.624095	-3.63296	0.004135	0.0168344	-2.82316	.
MAP3K5	MAP3K5	-0.679537	0.624365	-6.16665	8.04e-05	0.000666287	1.29628	MAP3K5
LOC100629409	LOC100629409	-0.67938	0.624433	-6.0378	9.61e-05	0.000766127	1.10735	LAMTOR3
TOR1AIP2	TOR1AIP2	-0.679141	0.624537	-6.57499	4.63e-05	0.000425401	1.88	TOR1AIP2
LOC100050349	LOC100050349	-0.678825	0.624674	-3.23585	0.00823914	0.0294393	-3.5267	GP9
LOC100051606	LOC100051606	-0.677493	0.625251	-9.55613	1.47e-06	3.05e-05	5.52266	.
LOC100070543	LOC100070543	-0.677243	0.625359	-4.94054	0.000484508	0.00284974	-0.595166	DIRC2
NCK1	NCK1	-0.676573	0.62565	-9.64121	1.35e-06	2.87e-05	5.61272	NCK1
GPCPD1	GPCPD1	-0.675948	0.625921	-5.61716	0.000175177	0.00124489	0.474499	GPCPD1
LOC100629353	LOC100629353	-0.675663	0.626044	-3.52549	0.00497665	0.0195786	-3.01305	RNF24
A_69_P102537	A_69_P102537	-0.675593	0.626075	-5.92252	0.000113052	0.000870441	0.936369	.
LOC100071051	LOC100071051	-0.675589	0.626077	-6.4859	5.21e-05	0.000468919	1.75458	TMEM9B
LOC100064143	LOC100064143	-0.674954	0.626352	-2.94983	0.0136226	0.0443936	-4.0337	YPEL3
ENSECAT00000000354	ENSECAT00000000354	-0.674363	0.626609	-3.3662	0.00656154	0.0245442	-3.29533	.
VAV1	VAV1	-0.672921	0.627235	-7.62109	1.24e-05	0.000151257	3.27556	VAV1
MACF1	MACF1	-0.672484	0.627425	-7.31327	1.8e-05	0.000201304	2.87928	MACF1
PHF3	PHF3	-0.672356	0.627481	-7.55605	1.34e-05	0.000160512	3.19278	PHF3
ENSECAT00000017682	ENSECAT00000017682	-0.671596	0.627812	-3.34195	0.00684476	0.0253935	-3.33835	SEC24B
CD528873	CD528873	-0.671574	0.627821	-7.21044	2.04e-05	0.00022221	2.74428	CD528873
NPTN	NPTN	-0.671394	0.6279	-7.06231	2.46e-05	0.00025678	2.54747	NPTN
NCKAP1L	NCKAP1L	-0.670782	0.628166	-3.90339	0.00260787	0.0114826	-2.34848	NCKAP1L
JL615904	JL615904	-0.670691	0.628206	-5.6732	0.000161492	0.00116859	0.560232	JL615904
ENSECAT00000000564	ENSECAT00000000564	-0.670676	0.628212	-6.31152	6.59e-05	0.000565145	1.50597	ZNF638
CD469362	CD469362	-0.670066	0.628478	-5.71373	0.000152306	0.00111635	0.621972	CD469362
CX605877	CX605877	-0.669742	0.628619	-2.97632	0.0130009	0.0428711	-3.98686	CX605877
CX605810	CX605810	-0.669464	0.62874	-12.7675	8.45e-08	4.33e-06	8.51426	CX605810
ENSECAT00000001335	ENSECAT00000001335	-0.669132	0.628885	-2.96734	0.0132084	0.0433854	-4.00275	.
ELL	ELL	-0.668842	0.629011	-4.20745	0.00156888	0.00752095	-1.82201	ELL
LOC100054052	LOC100054052	-0.668772	0.629042	-4.95063	0.000476979	0.00281223	-0.578742	CHIC2
LOC100058684	LOC100058684	-0.668571	0.62913	-5.20993	0.000320628	0.00202434	-0.161725	CACUL1
LOC100066360	LOC100066360	-0.667458	0.629615	-7.43865	1.54e-05	0.000178589	3.04209	KLF7
LOC100066117	LOC100066117	-0.667112	0.629766	-4.2552	0.00145008	0.00705252	-1.74017	FAM98C
CX601238	CX601238	-0.667108	0.629768	-7.81637	9.81e-06	0.000127329	3.52103	DNAJB6
ENSECAT00000009935	ENSECAT00000009935	-0.666847	0.629882	-5.12567	0.000364416	0.00225303	-0.296231	.
ADAP2	ADAP2	-0.666829	0.629889	-3.85741	0.0028189	0.0122396	-2.42881	ADAP2
JL623088	JL623088	-0.666321	0.630111	-5.75659	0.000143197	0.0010588	0.687	JL623088
A_69_P116403	A_69_P116403	-0.666144	0.630189	-7.75714	1.05e-05	0.000134268	3.44705	.
ENSECAT00000005094	ENSECAT00000005094	-0.665839	0.630322	-4.24354	0.00147818	0.00715358	-1.76013	.
DN510489	DN510489	-0.665134	0.63063	-4.64008	0.00077723	0.00421223	-1.08998	DN510489
ENSECAT00000002331	ENSECAT00000002331	-0.664363	0.630967	-4.00204	0.00220875	0.0100087	-2.17672	.
LOC100052428	LOC100052428	-0.663807	0.63121	-6.87646	3.12e-05	0.000311022	2.29659	CHURC1
ENSECAT00000021879	ENSECAT00000021879	-0.663658	0.631276	-4.57288	0.000865379	0.00459409	-1.20223	.
DOCK8	DOCK8	-0.663617	0.631293	-5.44168	0.000226648	0.00153371	0.203165	DOCK8
IL1R1	IL1R1	-0.663196	0.631478	-6.58789	4.55e-05	0.000420091	1.89807	IL1R1
ENSECAT00000003181	ENSECAT00000003181	-0.662411	0.631822	-3.31098	0.00722488	0.0264958	-3.39332	.
ENSECAT00000010858	ENSECAT00000010858	-0.662366	0.631841	-5.03961	0.000415759	0.00251443	-0.434624	PPP1R10
LOC100059123	LOC100059123	-0.662145	0.631938	-4.88847	0.00052538	0.00303961	-0.680071	NOD2
IGF2R	IGF2R	-0.661716	0.632126	-7.90623	8.83e-06	0.000117596	3.63247	IGF2R
ENSECAT00000007550	ENSECAT00000007550	-0.661622	0.632167	-3.24004	0.00817891	0.0292798	-3.51926	.
LOC100066420	LOC100066420	-0.661581	0.632185	-5.19133	0.000329789	0.00207254	-0.191334	PERM1
CX594619	CX594619	-0.661406	0.632262	-5.79514	0.000135498	0.00101013	0.745287	CX594619
JL637484	JL637484	-0.660381	0.632711	-4.19214	0.00160909	0.00768203	-1.84829	JL637484
ENSECAT00000009286	ENSECAT00000009286	-0.660195	0.632793	-4.53828	0.000914818	0.00481468	-1.26024	RNF115
ENSECAT00000006203	ENSECAT00000006203	-0.659803	0.632965	-4.03432	0.00209243	0.00956679	-2.12071	.
JL619498	JL619498	-0.65964	0.633036	-3.45321	0.0056403	0.0216692	-3.14103	JL619498
ENSECAT00000010822	ENSECAT00000010822	-0.659422	0.633132	-5.05925	0.000403398	0.00245182	-0.402943	.
CLCN3	CLCN3	-0.659386	0.633148	-7.76472	1.04e-05	0.000133278	3.45654	CLCN3
ENSECAT00000017505	ENSECAT00000017505	-0.659334	0.633171	-3.41262	0.0060523	0.0229523	-3.21299	ADAMTS2
MTHFD2	MTHFD2	-0.658826	0.633393	-4.32051	0.00130263	0.00645151	-1.62863	MTHFD2
ENSECAT00000026957	ENSECAT00000026957	-0.658421	0.633571	-7.40405	1.61e-05	0.000184726	2.99735	DYRK1A
JL641416	JL641416	-0.658181	0.633677	-9.56472	1.46e-06	3.03e-05	5.53179	JL641416
ENSECAT00000020219	ENSECAT00000020219	-0.65797	0.633769	-4.29292	0.00136289	0.00670014	-1.67568	.
ENSECAT00000013101	ENSECAT00000013101	-0.657802	0.633843	-2.87064	0.015665	0.0497285	-4.17344	.
JL617175	JL617175	-0.657784	0.633851	-4.46434	0.00103071	0.00529086	-1.38469	.
ENSECAT00000021564	ENSECAT00000021564	-0.657557	0.633951	-4.26767	0.00142062	0.00693133	-1.71883	.
A_69_P104411	A_69_P104411	-0.657264	0.63408	-7.50702	1.42e-05	0.000168244	3.13006	.
LOC100054921	LOC100054921	-0.65724	0.63409	-5.51662	0.000202929	0.00140116	0.319567	RBKS
LOC100061936	LOC100061936	-0.656744	0.634308	-6.40948	5.77e-05	0.000508334	1.64614	RABGEF1
JL637557	JL637557	-0.655954	0.634656	-6.05129	9.44e-05	0.000755793	1.12723	JL637557
JL619734	JL619734	-0.655786	0.63473	-6.57083	4.65e-05	0.000427434	1.87417	JL619734
PPARD	PPARD	-0.655462	0.634872	-14.5166	2.3e-08	1.85e-06	9.85594	PPARD
LOC100054783	LOC100054783	-0.655301	0.634943	-4.27322	0.00140771	0.00688302	-1.70934	.
ANXA1	ANXA1	-0.655286	0.634949	-6.52894	4.92e-05	0.000446482	1.81531	ANXA1
LOC100055565	LOC100055565	-0.654572	0.635264	-5.13027	0.000361868	0.00224068	-0.288859	DTWD1
ENSECAT00000017390	ENSECAT00000017390	-0.654324	0.635373	-10.3324	6.91e-07	1.73e-05	6.32021	DUSP16
DN508563	DN508563	-0.654231	0.635414	-3.8949	0.00264558	0.0116089	-2.3633	DN508563
ENSECAT00000013798	ENSECAT00000013798	-0.654036	0.6355	-3.0314	0.0117986	0.0396234	-3.88937	.
JL619160	JL619160	-0.65322	0.635859	-5.97261	0.000105346	0.000824628	1.01089	JL619160
LOC100051827	LOC100051827	-0.653057	0.635931	-7.99255	7.99e-06	0.000108737	3.73864	GPATCH2L
ENSECAT00000011873	ENSECAT00000011873	-0.652157	0.636328	-5.9641	0.000106614	0.00083016	0.998258	.
CD466953	CD466953	-0.651341	0.636688	-2.92177	0.0143138	0.0462876	-4.08327	CD466953
ZNF238	ZNF238	-0.65034	0.63713	-5.85783	0.000123908	0.000935733	0.839612	ZBTB18
A_69_P108862	A_69_P108862	-0.650172	0.637204	-6.11919	8.58e-05	0.000701249	1.22697	YY1
LOC100066275	LOC100066275	-0.65009	0.63724	-7.2241	2.01e-05	0.000220028	2.76229	YIPF6
CSDE1	CSDE1	-0.649905	0.637322	-10.0644	8.92e-07	2.09e-05	6.05094	CSDE1
LOC100057272	LOC100057272	-0.649893	0.637328	-6.69887	3.93e-05	0.000374287	2.05265	CCDC127
LOC100055323	LOC100055323	-0.64987	0.637338	-9.18366	2.16e-06	4.11e-05	5.12031	UBXN4
ENSECAT00000003686	ENSECAT00000003686	-0.649354	0.637566	-3.43162	0.00585576	0.0223353	-3.1793	.
JL625907	JL625907	-0.649344	0.63757	-4.80007	0.000603348	0.00342149	-0.825032	C16H3orf62
ENSECAT00000012117	ENSECAT00000012117	-0.648978	0.637732	-7.67497	1.16e-05	0.000144789	3.34373	TRA2A
ENSECAT00000006767	ENSECAT00000006767	-0.648712	0.637849	-3.50911	0.00511962	0.0200185	-3.04203	.
LOC100069386	LOC100069386	-0.648423	0.637977	-6.14782	8.25e-05	0.000680835	1.26882	HOXB1
TAB2	TAB2	-0.648079	0.638129	-3.91417	0.00256082	0.0112938	-2.32967	TAB2
A_69_P116431	A_69_P116431	-0.647905	0.638206	-4.48452	0.000997625	0.00515711	-1.35066	.
SKP2	SKP2	-0.647194	0.638521	-5.83274	0.000128416	0.000964108	0.801914	SKP2
DN504908	DN504908	-0.647068	0.638577	-8.55416	4.24e-06	6.79e-05	4.40894	DN504908
LOC100054991	LOC100054991	-0.647051	0.638584	-3.61567	0.00425983	0.0172477	-2.85368	CTSK
LOC100630548	LOC100630548	-0.646902	0.63865	-7.93703	8.52e-06	0.000114195	3.67045	MPV17L
IGF1R	IGF1R	-0.646823	0.638685	-8.61595	3.96e-06	6.42e-05	4.48058	IGF1R
JL638184	JL638184	-0.646528	0.638816	-6.52138	4.97e-05	0.000450379	1.80466	JL638184
JL639929	JL639929	-0.646043	0.639031	-10.1175	8.48e-07	2.01e-05	6.10473	JL639929
LRRFIP1	LRRFIP1	-0.64578	0.639147	-5.21369	0.000318809	0.00201546	-0.155746	LRRFIP1
DDX59	DDX59	-0.64527	0.639373	-7.95165	8.37e-06	0.00011289	3.68844	DDX59
JL616356	JL616356	-0.645204	0.639403	-12.1197	1.43e-07	6.03e-06	7.97141	JL616356
ENSECAT00000004720	ENSECAT00000004720	-0.644474	0.639726	-5.43433	0.000229127	0.00154534	0.191715	.
FTH1	FTH1	-0.644272	0.639816	-6.41246	5.75e-05	0.000507031	1.65038	FTH1
A_69_P119401	A_69_P119401	-0.644254	0.639823	-5.29652	0.000281398	0.00182334	-0.0245092	.
LOC100054765	LOC100054765	-0.64402	0.639927	-8.23484	6.05e-06	8.81e-05	4.03211	MCL1
CX593253	CX593253	-0.644015	0.639929	-4.22121	0.00153363	0.00738242	-1.7984	CX593253
ENSECAT00000025492	ENSECAT00000025492	-0.643503	0.640157	-3.50827	0.00512709	0.0200354	-3.04352	.
ASH1L	ASH1L	-0.642704	0.640511	-3.93626	0.00246716	0.0109558	-2.29116	ASH1L
LOC100051348	LOC100051348	-0.642643	0.640538	-7.05833	2.47e-05	0.000257743	2.54216	PPM1A
CD469036	CD469036	-0.642605	0.640555	-3.43501	0.00582137	0.0222354	-3.17329	LGALS9C
ENSECAT00000005091	ENSECAT00000005091	-0.642407	0.640643	-6.07728	9.1e-05	0.00073492	1.16549	.
JL621569	JL621569	-0.642094	0.640782	-3.62071	0.00422303	0.0171328	-2.84478	JL621569
CD528461	CD528461	-0.64176	0.64093	-3.23784	0.00821049	0.0293713	-3.52317	CD528461
COL4A3BP	COL4A3BP	-0.641552	0.641023	-6.38362	5.98e-05	0.000522238	1.60926	COL4A3BP
ENSECAT00000022875	ENSECAT00000022875	-0.640166	0.641639	-3.59053	0.0044482	0.0178657	-2.89806	.
LOC100054062	LOC100054062	-0.640098	0.64167	-4.44153	0.0010695	0.00546615	-1.42322	CBLN3
PLEKHM3	PLEKHM3	-0.639546	0.641915	-4.3498	0.00124169	0.00619578	-1.57876	PLEKHM3
LOC100062735	LOC100062735	-0.63947	0.641949	-11.0562	3.55e-07	1.07e-05	7.01803	.
LOC100060950	LOC100060950	-0.639324	0.642014	-5.47152	0.000216867	0.00148231	0.249612	ARV1
ENSECAT00000017103	ENSECAT00000017103	-0.638499	0.642381	-9.49957	1.56e-06	3.18e-05	5.46241	MANSC1
ENSECAT00000011483	ENSECAT00000011483	-0.638221	0.642505	-5.70124	0.000155077	0.00113291	0.602965	TP53INP2
ENSECAT00000019744	ENSECAT00000019744	-0.63796	0.642621	-4.08155	0.00193361	0.0089615	-2.03892	.
JL619701	JL619701	-0.636961	0.643066	-7.85291	9.4e-06	0.000123287	3.56645	JL619701
ENSECAT00000022826	ENSECAT00000022826	-0.636918	0.643085	-4.90031	0.000515773	0.00299325	-0.660726	.
ZC3H7B	ZC3H7B	-0.636468	0.643286	-6.74924	3.68e-05	0.000355718	2.12226	ZC3H7B
ACOX1	ACOX1	-0.636317	0.643353	-3.66967	0.00388246	0.0159714	-2.75845	ACOX1
A_69_P121386	A_69_P121386	-0.63618	0.643414	-5.14032	0.000356368	0.00221111	-0.272772	.
DN506650	DN506650	-0.635955	0.643515	-4.84758	0.000560027	0.00321946	-0.746991	DN506650
HNRPLL	HNRPLL	-0.635927	0.643527	-3.40891	0.00609141	0.0230709	-3.21956	HNRNPLL
MLXIP	MLXIP	-0.635795	0.643586	-4.22982	0.00151202	0.00729562	-1.78365	MLXIP
LOC100053143	LOC100053143	-0.635444	0.643743	-6.70497	3.9e-05	0.00037189	2.06109	PRKAR1A
LOC100052536	LOC100052536	-0.635145	0.643876	-7.62898	1.23e-05	0.000150511	3.28556	METTL6
JL624833	JL624833	-0.634972	0.643953	-5.48694	0.000211991	0.00145427	0.273557	SPOP
ENSECAT00000021687	ENSECAT00000021687	-0.634864	0.644002	-3.33819	0.00688978	0.0255355	-3.34502	.
ENSECAT00000004516	ENSECAT00000004516	-0.634145	0.644322	-3.13188	0.00988724	0.0341583	-3.71124	ARL11
MAP3K3	MAP3K3	-0.632616	0.645006	-2.90783	0.01467	0.0471922	-4.10787	MAP3K3
ENSECAT00000019305	ENSECAT00000019305	-0.632587	0.645019	-5.90728	0.000115514	0.000884935	0.91363	PHF20L1
LOC100062827	LOC100062827	-0.63196	0.645299	-3.36804	0.00654045	0.0244916	-3.29205	.
ZNF644	ZNF644	-0.631916	0.645319	-3.88152	0.00270609	0.011834	-2.38666	ZNF644
DN506570	DN506570	-0.631774	0.645382	-6.81307	3.39e-05	0.000332401	2.20999	DN506570
LOC100068830	LOC100068830	-0.630958	0.645748	-6.38693	5.95e-05	0.000520837	1.61399	AKIRIN1
LOC100073191	LOC100073191	-0.630828	0.645806	-8.08669	7.16e-06	0.000100049	3.85346	STARD4
LOC100050801	LOC100050801	-0.630651	0.645885	-8.52077	4.39e-06	6.98e-05	4.37005	.
JL640829	JL640829	-0.630427	0.645985	-5.8449	0.00012621	0.000950017	0.820197	JL640829
ADIPOR1	ADIPOR1	-0.630049	0.646154	-3.4709	0.00546986	0.0211328	-3.10968	ADIPOR1
CRISPLD2	CRISPLD2	-0.630017	0.646169	-3.25621	0.00795072	0.028588	-3.49056	CRISPLD2
DEDD	DEDD	-0.62976	0.646284	-12.6359	9.38e-08	4.63e-06	8.40611	DEDD
CX602251	CX602251	-0.62954	0.646382	-7.45717	1.51e-05	0.00017577	3.06597	CX602251
ENSECAT00000005675	ENSECAT00000005675	-0.629439	0.646428	-3.05921	0.0112348	0.0380495	-3.8401	.
ORC4	ORC4	-0.629365	0.646461	-4.20723	0.00156945	0.00752222	-1.82239	ORC4
TBXAS1	TBXAS1	-0.62906	0.646598	-5.029	0.000422597	0.00254758	-0.451744	TBXAS1
ENSECAT00000023234	ENSECAT00000023234	-0.629049	0.646602	-5.9855	0.000103454	0.000812428	1.03001	KIAA1919
ENSECAT00000005296	ENSECAT00000005296	-0.628791	0.646718	-3.08133	0.0108061	0.0367811	-3.8009	.
LOC100052659	LOC100052659	-0.628428	0.646881	-6.3434	6.31e-05	0.000545406	1.55173	ATP6V1D
HECTD1	HECTD1	-0.628096	0.64703	-7.14562	2.22e-05	0.000236655	2.65851	HECTD1
ENSECAT00000024524	ENSECAT00000024524	-0.62807	0.647041	-3.75193	0.0033728	0.0142295	-2.61372	.
CX605265	CX605265	-0.62801	0.647069	-8.85719	3.05e-06	5.29e-05	4.75645	CX605265
AY246811	AY246811	-0.627765	0.647178	-5.54155	0.000195637	0.0013625	0.35811	AY246811
BTBD10	BTBD10	-0.627455	0.647317	-5.72872	0.000149053	0.00109612	0.644739	BTBD10
LOC100064063	LOC100064063	-0.627156	0.647452	-3.36825	0.00653809	0.0244865	-3.29168	MCPH1
TIMP2	TIMP2	-0.627115	0.64747	-6.13401	8.41e-05	0.000689535	1.24865	TIMP2
CX603557	CX603557	-0.627112	0.647471	-6.97998	2.73e-05	0.000279697	2.43689	CX603557
LOC100064176	LOC100064176	-0.626804	0.64761	-5.00238	0.000440295	0.00263991	-0.494795	.
JL637695	JL637695	-0.626493	0.647749	-4.98217	0.000454253	0.00270726	-0.527538	JL637695
CDH13	CDH13	-0.626094	0.647928	-5.12791	0.000363174	0.00224706	-0.292643	CDH13
SAA1	SAA1	-0.626074	0.647937	-6.69354	3.96e-05	0.000375887	2.04525	SAA1
LOC100057483	LOC100057483	-0.625933	0.648001	-5.83302	0.000128364	0.000964012	0.802343	RELA
YOD1	YOD1	-0.625914	0.648009	-15.8913	9.12e-09	1e-06	10.8004	YOD1
MCMBP	MCMBP	-0.625884	0.648023	-6.70383	3.91e-05	0.000372302	2.05951	MCMBP
CD465149	CD465149	-0.625407	0.648237	-9.63467	1.36e-06	2.88e-05	5.60582	CD465149
JL641119	JL641119	-0.625225	0.648319	-7.54064	1.36e-05	0.000162806	3.1731	JL641119
IL10	IL10	-0.625065	0.648391	-12.4403	1.1e-07	5.03e-06	8.24343	IL10
ENSECAT00000013007	ENSECAT00000013007	-0.624931	0.648451	-6.3741	6.06e-05	0.000527866	1.59567	.
ZEB2	ZEB2	-0.62481	0.648505	-5.40472	0.000239416	0.00159551	0.145478	ZEB2
SNX14	SNX14	-0.624529	0.648632	-5.20786	0.000321634	0.00202977	-0.165017	SNX14
JL640729	JL640729	-0.6244	0.648689	-3.66387	0.00392124	0.0161011	-2.76866	JL640729
CD535544	CD535544	-0.623609	0.649045	-6.58093	4.59e-05	0.00042286	1.88833	CD535544
KLHL8	KLHL8	-0.623116	0.649267	-4.29395	0.00136059	0.00669331	-1.67393	KLHL8
DN505901	DN505901	-0.622859	0.649383	-6.16342	8.08e-05	0.000667679	1.29157	DN505901
ENSECAT00000013408	ENSECAT00000013408	-0.622736	0.649438	-8.31038	5.56e-06	8.3e-05	4.12226	.
JL638364	JL638364	-0.62272	0.649445	-5.89457	0.000117613	0.000896507	0.894635	ZNF654
JL637774	JL637774	-0.622443	0.64957	-6.20086	7.67e-05	0.000640623	1.34605	JL637774
CAB39	CAB39	-0.622396	0.649591	-5.41918	0.000234331	0.00157175	0.168074	CAB39
CD535778	CD535778	-0.622347	0.649613	-3.02138	0.0120086	0.0401906	-3.90712	CD535778
LOC100146217	LOC100146217	-0.622206	0.649677	-3.72534	0.0035295	0.0147784	-2.66046	MAP1LC3A
ACTR2	ACTR2	-0.621915	0.649808	-8.46119	4.69e-06	7.35e-05	4.30037	ACTR2
LOC100057157	LOC100057157	-0.621839	0.649842	-7.96342	8.26e-06	0.000111726	3.70291	LOC100057157
CX600949	CX600949	-0.621434	0.650025	-6.62474	4.33e-05	0.000404741	1.94958	CX600949
AVIL	AVIL	-0.621137	0.650158	-4.65186	0.000762774	0.00414307	-1.07035	AVIL
CX604562	CX604562	-0.620802	0.650309	-7.27517	1.89e-05	0.000209034	2.82941	CX604562
LOC100063997	LOC100063997	-0.620753	0.650332	-3.89795	0.00263195	0.0115636	-2.35797	BAMBI
ENSECAT00000006444	ENSECAT00000006444	-0.620605	0.650398	-3.40237	0.00616107	0.0233033	-3.23115	.
LOC100059313	LOC100059313	-0.620552	0.650422	-4.77009	0.000632499	0.00355163	-0.874433	IGF2BP2
ENSECAT00000014478	ENSECAT00000014478	-0.620274	0.650547	-5.23544	0.000308502	0.00196403	-0.1212	.
JL620571	JL620571	-0.619867	0.650731	-4.7599	0.000642743	0.00359509	-0.891251	TIAM1
LOC100066771	LOC100066771	-0.619796	0.650763	-5.49393	0.000209819	0.00144099	0.284403	CDC40
CD93	CD93	-0.619282	0.650995	-9.28142	1.95e-06	3.8e-05	5.2272	CD93
VPS13D	VPS13D	-0.619258	0.651006	-4.99574	0.000444826	0.00266013	-0.505538	VPS13D
LOC100067162	LOC100067162	-0.6192	0.651032	-3.53674	0.00488083	0.0192731	-2.99315	RNF130
LOC100053122	LOC100053122	-0.61875	0.651235	-4.41732	0.00111235	0.00565441	-1.46417	BTG2
LOC100052367	LOC100052367	-0.617357	0.651864	-5.39252	0.000243798	0.00161593	0.12639	DPM1
UAP1	UAP1	-0.617287	0.651895	-4.76717	0.000635415	0.00356554	-0.879248	UAP1
WDR33	WDR33	-0.617077	0.65199	-7.06952	2.44e-05	0.000254667	2.55712	WDR33
DN510904	DN510904	-0.616645	0.652186	-4.32705	0.00128877	0.00639277	-1.61749	DN510904
[truncated: 5,680 more rows]
