# Supplementary material for: Understanding the response to endurance exercise using a systems biology approach: combining blood metabolomics, transcriptomics and miRNomics in horses
Source: BMC Genomics. 2017 Feb 17;18:187. doi: 10.1186/s12864-017-3571-3 (PMC5316211; doi:10.1186/s12864-017-3571-3)
Supplement: Additional file 8: — Differentially expressed miRNAs in 10 animals following endurance exercise (a 160 km endurance competition). (XLSX 65 kb) [file 12864_2017_3571_MOESM8_ESM.xlsx]

## Sheet: Hoja1
Table S5. Differentially expressed miRNAs in 10 animals following endurance exercise (a 160 km ride)
miRNA	logFC	AveExpr	t	P.Value	adj.P.Val	B
eca-let-7a	-1.37202	9.04044	-4.54863	0.000855808	0.00636283	-0.571689
eca-miR-1180	-0.4575	6.66494	-5.62421	0.00016116	0.0032411	1.11782
eca-miR-151-5p	-0.349319	5.90555	-4.35372	0.00117837	0.00804848	-0.895011
eca-miR-193b	-0.150945	5.32884	-2.93693	0.0136692	0.0466818	-3.34457
eca-miR-195	0.536302	7.11868	3.73859	0.00333658	0.0174188	-1.94333
eca-miR-197	0.277757	7.49597	2.96362	0.0130353	0.0458133	-3.29795
eca-miR-26a	-0.262922	5.63305	-3.49017	0.00513977	0.0232575	-2.37574
hsa-let-7a-5p	-1.25732	10.6282	-4.09468	0.00181645	0.0109593	-1.33176
hsa-let-7b-5p	-1.35397	11.7913	-3.2074	0.00845633	0.0340132	-2.87098
hsa-let-7c	-1.33118	9.82809	-3.81419	0.00292902	0.0164045	-1.81256
hsa-let-7d-3p	0.71073	7.8083	5.93091	0.000103154	0.00248945	1.56839
hsa-let-7d-5p	-1.40509	10.0183	-5.06924	0.000373696	0.00483136	0.266923
hsa-let-7f-5p	-1.3957	9.03225	-4.5703	0.000826177	0.00636283	-0.536048
hsa-let-7g-5p	-1.46716	7.97739	-4.85657	0.000521828	0.0057243	-0.0710867
hsa-let-7i-5p	-1.74192	8.93186	-6.13811	7.68745e-05	0.00214066	1.86485
hsa-miR-101-3p	-0.49375	5.59489	-3.35552	0.00651043	0.0283949	-2.61134
hsa-miR-103a-3p	-1.59135	8.20311	-4.63526	0.000743639	0.00628425	-0.429572
hsa-miR-106b-5p	-1.40654	7.56522	-7.72766	9.68909e-06	0.000876863	3.9349
hsa-miR-107	-1.58004	7.86042	-4.896	0.000490269	0.00554617	-0.00793605
hsa-miR-10a-5p	-0.375018	5.94868	-3.31814	0.00695366	0.029967	-2.67683
hsa-miR-1202	0.229387	6.29611	3.41991	0.00581358	0.0256648	-2.49861
hsa-miR-1207-5p	0.29563	6.24509	3.56606	0.00450148	0.0214413	-2.24326
hsa-miR-122-5p	-0.267879	5.38112	-3.58862	0.00432795	0.0208896	-2.20394
hsa-miR-1246	-0.540978	6.14521	-6.75621	3.30872e-05	0.00133084	2.71182
hsa-miR-125b-5p	-0.253932	5.65485	-4.51667	0.000901576	0.00639942	-0.624378
hsa-miR-1260a	0.645353	7.32906	6.00539	9.27447e-05	0.00239811	1.67569
hsa-miR-1260b	0.390883	6.36173	5.48544	0.000198066	0.00341428	0.90934
hsa-miR-1280_v18.0	0.15933	5.88028	2.95035	0.0133467	0.0460142	-3.32113
hsa-miR-129-1-3p	-0.869811	6.49125	-5.74725	0.000134534	0.00286479	1.30027
hsa-miR-129-2-3p	-0.305703	5.71399	-4.61869	0.000763831	0.00628425	-0.456677
hsa-miR-1290	-0.561815	5.68959	-11.275	2.44041e-07	8.83428e-05	7.47172
hsa-miR-130b-3p	-0.207281	5.36747	-3.73025	0.00338501	0.0174188	-1.95779
hsa-miR-133a-3p	-0.243685	5.35322	-4.13698	0.00169152	0.0103785	-1.25992
hsa-miR-133b	-0.718055	5.59844	-5.37344	0.000234398	0.00347001	0.738981
hsa-miR-138-5p	0.124015	5.86547	3.0457	0.0112652	0.04078	-3.15437
hsa-miR-144-3p	-0.748724	6.14241	-3.22337	0.00822081	0.0334374	-2.84299
hsa-miR-144-5p	-0.352913	5.42413	-4.71944	0.00064938	0.00602758	-0.292424
hsa-miR-145-5p	-0.378865	5.43321	-3.82458	0.00287719	0.0164045	-1.79463
hsa-miR-148a-3p	-0.782367	5.91896	-5.23405	0.000289776	0.00388515	0.524365
hsa-miR-150-5p	1.08542	12.0272	4.96133	0.000442331	0.00552151	0.0962286
hsa-miR-151a-3p	-0.370043	6.25754	-3.18463	0.00880423	0.0345317	-2.91091
hsa-miR-151a-5p	-0.562689	6.83513	-4.90634	0.000482327	0.00554617	0.00859607
hsa-miR-151b	-0.408952	6.17412	-4.53642	0.000873004	0.00636283	-0.59181
hsa-miR-15a-5p	-1.77715	8.59392	-5.57123	0.000174302	0.00332091	1.03858
hsa-miR-16-5p	-1.71017	11.9358	-4.63236	0.000747128	0.00628425	-0.434308
hsa-miR-17-3p	-0.155012	5.35195	-2.97702	0.0127282	0.0451725	-3.27452
hsa-miR-17-5p	-1.41506	6.98641	-6.95737	2.54177e-05	0.00120884	2.97565
hsa-miR-181a-5p	-0.648765	7.27062	-3.77932	0.00311022	0.0170591	-1.87283
hsa-miR-185-5p	-0.86264	9.89049	-6.9191	2.67148e-05	0.00120884	2.9259
hsa-miR-186-5p	-0.61241	8.9272	-3.74584	0.00329509	0.0174188	-1.93078
hsa-miR-18a-5p	-0.386279	5.41073	-5.33293	0.000249227	0.00347001	0.676914
hsa-miR-18b-5p	-0.182129	5.33996	-4.2162	0.00148112	0.00974847	-1.12591
hsa-miR-1915-3p	0.380906	6.06242	4.44635	0.00101157	0.00704206	-0.740762
hsa-miR-192-5p	-0.220387	5.54913	-3.1179	0.00990983	0.0373683	-3.0279
hsa-miR-194-5p	-0.273369	5.62824	-4.55306	0.000849658	0.00636283	-0.564394
hsa-miR-195-5p	-0.277714	5.44521	-5.35848	0.000239763	0.00347001	0.716086
hsa-miR-196b-5p	-0.924117	6.40665	-4.7593	0.000609222	0.00602758	-0.227819
hsa-miR-197-3p	0.768595	11.9795	4.53233	0.000878843	0.00636283	-0.598552
hsa-miR-205-5p	-0.680591	5.58533	-7.28876	1.66416e-05	0.00109204	3.39809
hsa-miR-20a-5p	-2.04583	7.09524	-8.44872	4.17328e-06	0.000755363	4.76379
hsa-miR-20b-5p	-1.12341	6.05314	-8.01227	6.90246e-06	0.000832897	4.26973
hsa-miR-21-5p	-1.12516	6.46267	-4.759	0.000609515	0.00602758	-0.228306
hsa-miR-215-3p	-0.225913	5.48044	-3.73084	0.00338156	0.0174188	-1.95676
hsa-miR-22-3p	-0.729828	8.13036	-3.49328	0.00511183	0.0232575	-2.3703
hsa-miR-221-3p	-0.281658	5.57907	-4.33723	0.00121096	0.00811791	-0.922571
hsa-miR-223-3p	-1.33615	12.8952	-4.90266	0.000485139	0.00554617	0.00271229
hsa-miR-23a-3p	-0.677041	9.6546	-3.14698	0.00941172	0.0362451	-2.97693
hsa-miR-26b-5p	-1.22196	6.84554	-4.54837	0.000856171	0.00636283	-0.572118
hsa-miR-27a-3p	-0.397961	5.90008	-3.93169	0.00239508	0.0142135	-1.61026
hsa-miR-27b-3p	-0.488432	6.24861	-3.19886	0.00858513	0.0341518	-2.88596
hsa-miR-28-5p	-0.145182	5.40606	-3.18034	0.00887141	0.0345317	-2.91844
hsa-miR-30b-5p	-0.677154	8.12478	-5.77362	0.000129464	0.00286479	1.33907
hsa-miR-30e-5p	-0.602341	6.60701	-3.66651	0.00377995	0.0187444	-2.06841
hsa-miR-324-3p	0.568008	10.0366	5.49295	0.000195853	0.00341428	0.920706
hsa-miR-324-5p	-0.416516	6.49457	-2.98731	0.0124974	0.0447927	-3.25654
hsa-miR-328-3p	0.45223	7.01598	4.72719	0.000641353	0.00602758	-0.279837
hsa-miR-340-3p	-0.298539	5.82825	-3.28686	0.00734829	0.0305757	-2.73167
hsa-miR-362-5p	-0.148546	5.41718	-3.10019	0.0102262	0.0381636	-3.05893
hsa-miR-365a-3p	-0.354023	5.72755	-3.88419	0.00259759	0.0151666	-1.69189
hsa-miR-374b-5p	-0.302082	5.49392	-3.23526	0.00804968	0.0331134	-2.82214
hsa-miR-3960	1.10366	9.04799	6.42822	5.14307e-05	0.00169254	2.26927
hsa-miR-423-3p	0.56485	8.96017	2.95288	0.0132868	0.0460142	-3.31671
hsa-miR-4281	0.876008	7.9666	4.17966	0.00157455	0.00982735	-1.18764
hsa-miR-4299	0.653108	9.57365	3.58981	0.00431898	0.0208896	-2.20187
hsa-miR-4306	-0.558518	11.6222	-3.81092	0.00294556	0.0164045	-1.81822
hsa-miR-4443	-0.179155	6.48852	-3.45699	0.00544736	0.024345	-2.43374
hsa-miR-4454	1.32828	11.3826	5.38822	0.000229223	0.00347001	0.761568
hsa-miR-4466	0.913498	8.50418	3.30188	0.00715601	0.0304259	-2.70534
hsa-miR-4665-3p	0.776472	6.89682	6.21528	6.90036e-05	0.00208161	1.97363
hsa-miR-4687-3p	0.481042	6.97441	4.68178	0.000689886	0.00624347	-0.353655
hsa-miR-4763-3p	0.279971	6.25122	2.91386	0.0142422	0.0481838	-3.38483
hsa-miR-4787-3p	0.205026	5.75062	4.64479	0.000732274	0.00628425	-0.41399
hsa-miR-4793-5p	-0.225083	5.58614	-4.74414	0.000624177	0.00602758	-0.252363
hsa-miR-505-5p	-0.612526	7.32048	-4.19215	0.00154194	0.0097927	-1.16652
hsa-miR-7-1-3p	-0.208438	5.37782	-3.69703	0.00358523	0.0180257	-2.01541
hsa-miR-7-5p	-1.05603	6.14198	-5.37149	0.000235087	0.00347001	0.73601
hsa-miR-720_v18.0	0.581782	6.35022	4.20523	0.00150856	0.00975177	-1.14444
hsa-miR-744-5p	-0.249064	5.77288	-3.51672	0.00490655	0.0227714	-2.32937
hsa-miR-762	0.435006	6.57331	3.29619	0.00722825	0.0304259	-2.71531
hsa-miR-92a-3p	0.578906	15.8573	6.50007	4.66377e-05	0.00168828	2.36755
hsa-miR-93-3p	-0.267223	6.08033	-3.72491	0.0034164	0.0174188	-1.96704
hsa-miR-93-5p	-1.44383	8.85021	-7.22219	1.81001e-05	0.00109204	3.31443
hsa-miR-98-3p	-0.37901	5.6549	-4.77418	0.000594908	0.00602758	-0.203755
new-eca-mir-275	-0.168442	5.6816	-3.08611	0.010485	0.0387303	-3.0836
new-eca-mir-443	0.579536	14.3063	3.13295	0.00964865	0.0367664	-3.00151
new-eca-mir-847	-0.148826	5.35242	-3.55719	0.0045717	0.0214929	-2.25874
new-eca-mitomir-016	0.504238	8.40302	3.05643	0.0110525	0.0404141	-3.13558
