# Supplementary material for: Understanding the response to endurance exercise using a systems biology approach: combining blood metabolomics, transcriptomics and miRNomics in horses
Source: BMC Genomics. 2017 Feb 17;18:187. doi: 10.1186/s12864-017-3571-3 (PMC5316211; doi:10.1186/s12864-017-3571-3)
Supplement: Additional file 10: — Enriched metabolites. (XLS 40 kb) [file 12864_2017_3571_MOESM10_ESM.xls]

## Sheet: TableS7.csv
Table S6. Enriched metabolites
n	Metabolite	MapSymbol	Pathway	pv.hypergeometric	pv.hypergeometric.adj.BH	pv.variant.of.hypergeom	pv.variant.of.hypergeom.adj.BH	TargetsDEGs
2	Tyrosine	hsa00130	Ubiquinone and other terpenoid quinone biosynthesis	0.00495564	0.0396451	0.0076521	0.0612168	7
3	Tyrosine	hsa00130	Ubiquinone and other terpenoid quinone biosynthesis	0.0160578	0.128463	0.0076521	0.0612168	7
4	Uracil	hsa00230	Purine metabolism	0.014979	0.044937	0.18581	0.404204	59
4	Uracil	hsa00240	Pyrimidine metabolism	0.0141605	0.0449371	4.49361e-05	0.000269617	45
6	Glu	hsa04068	FoxO signaling pathway	0.169677	0.46975	0.00607237	0.0667961	44
8	Lactate	hsa04066	Propanoate metabolism	0.016448	0.0986879	0.0203198	0.0782432	15
8	Lactate	hsa00640	Glucagon signaling pathway	0.0394115	0.118235	0.0260811	0.0782432	40
8	Lactate	hsa00620	Pyruvate metabolism	0.0596402	0.11928	0.0662079	0.132416	17
14	Glu	hsa04068	FoxO signaling pathway	1	1	0.00607237	0.0667961	44
15	Glycerol	hsa00040	Pentose and glucuronate interconversions	1	1	0.0260811	0.104324	8
18	Glycerol	hsa00040	Pentose and glucuronate interconversions	1	1	0.0260811	0.104324	8
19	Glycerol	hsa00040	Pentose and glucuronate interconversions	1	1	0.0260811	0.104324	8
20	Glu	hsa04068	FoxO signaling pathway	0.803962	1	0.00607237	0.0667961	44
21	Glu	hsa04068	FoxO signaling pathway	0.907952	1	0.00607237	0.0667961	44
22	Glu	hsa04068	FoxO signaling pathway	0.571778	1	0.00607237	0.0667961	44
23	Glu	hsa04068	FoxO signaling pathway	0.520676	1	0.0060724	0.0667961	44
24	Glu	hsa04068	FoxO signaling pathway	1	1	0.0060724	0.0667961	44
25	Glutamine	hsa00240	Pyrimidine metabolism	1	1	4.49361e-05	0.000359489	45
26	Glycine	hsa00480	Glutathione metabolism	0.0260087	0.312104	0.00110648	0.0132777	19
31	Glu	hsa04068	FoxO signaling pathway	1	1	0.0060724	0.0667961	44
38	Glutamine	hsa00240	Pyrimidine metabolism	1	1	4.49361e-05	0.000359489	45
39	Succinate	hsa00190	Oxidative phosphorylation	0.000437469	0.00568709	8.58307e-07	1.1158e-05	60
41	Glutamate	hsa00480	Glutathione metabolism	1	1	0.00110648	0.0099583	19
43	Acetone	hsa00640	Propaonat metabolism	0.14522	0.29044	0.0260811	0.0521621	15
45	Glutamate	hsa00480	Glutathione metabolism	1	1	0.00110648	0.0099583	19
47	Acetate	hsa00640	Propaonat metabolism	1	1	0.0260811	0.104324	14
50	Lactate	hsa04066	Propanoate metabolism	0.0252578	0.0782114	0.0203198	0.0782432	15
50	Lactate	hsa00640	Glucagon signaling pathway	0.026155	0.0782114	0.0260811	0.0782432	40
50	Lactate	hsa00620	Pyruvate metabolism	0.0391057	0.0782114	0.0662079	0.132416	17
