# Supplementary material for: Understanding the response to endurance exercise using a systems biology approach: combining blood metabolomics, transcriptomics and miRNomics in horses
Source: BMC Genomics. 2017 Feb 17;18:187. doi: 10.1186/s12864-017-3571-3 (PMC5316211; doi:10.1186/s12864-017-3571-3)
Supplement: Additional file 11: — RIF scores according to RIF1 or RIF2 for transcription factors and miRNAs. Only molecules with RIF z-scores < −1.40 or > 1.40 are described. (XLS 52 kb) [file 12864_2017_3571_MOESM11_ESM.xls]

## Sheet: Tops_TF.txt
Table S7. RIF scores according to RIF1 or RIF2 for transcription factors and miRNAs. Only molecules with RIF z-scores <−1.40 or >1.40 are described.
Regulator	Weigth	RIF
ZNF382	-2.53564	2
CREBBP	-2.50811	2
hsa-miR-4665-3p	-2.42164	2
hsa-miR-4793-5p	-2.38688	2
E2F7	-2.30515	2
hsa-miR-148b-3p	-2.278	2
hsa-miR-29a-3p	-2.27494	2
ZFPM2	-2.2471	2
PRDM14	-2.21076	2
hsa-miR-4741	-2.17403	2
ZBTB16	-2.16968	2
MYBL2	-2.16752	2
PER3	-2.15753	2
ZNF423	-2.10663	2
PPRC1	-2.09187	2
MAML2	-2.02831	2
EPC1	-1.99074	2
MTA2	-1.93863	2
NEUROD6	-1.90625	2
PHTF2	-1.89278	2
hsa-miR-504-3p	-1.88162	2
HBP1	-1.86553	2
SLC30A9	-1.85039	2
SMARCD3	-1.82247	2
NFATC4	-1.79958	2
hsa-miR-1266-3p	-1.79859	2
ZNF200	-1.79407	2
PRAME	-1.76906	2
hsa-miR-491-5p	-1.7471	2
SIAH2	-1.71432	2
hsa-miR-129-2-3p	-1.71365	2
ZNF219	-1.71341	2
hsa-miR-99a-3p	-1.71058	2
ZNF565	-1.69634	1
CDK8	-1.69047	2
PHF1	-1.67978	2
ZHX3	-1.67808	2
hsa-miR-1273g-3p	-1.67466	2
CBFA2T2	-1.67195	2
CEBPE	-1.66847	2
hsa-miR-142-3p	-1.65443	2
GTF2H1	-1.64544	2
hsa-miR-133b	-1.64369	2
GMEB2	-1.63876	2
ETF1	-1.63462	2
TMF1	-1.62799	2
EZH2	-1.62463	1
ZNF577	-1.6123	1
SALL1	-1.61188	2
hsa-miR-640	-1.61166	2
hsa-miR-215-3p	-1.60808	2
PRDM15	-1.59863	1
hsa-miR-30e-5p	-1.58919	2
ING3	-1.5857	2
ECD	-1.57909	1
CHD1	-1.5746	2
STAT4	-1.57115	1
PLAG1	-1.56968	2
RBM39	-1.56388	2
EP300	-1.55124	2
IRF4	-1.54941	1
NPAS4	-1.54758	2
hsa-miR-133a-3p	-1.54375	2
ESR1	-1.54008	2
DDX17	-1.53039	2
ZNF24	-1.53022	2
MITF	-1.52505	1
GLIS2	-1.51764	1
hsa-miR-3200-3p	-1.51407	1
ZNF277	-1.50683	2
ZNF483	-1.49479	1
HNF4G	-1.49166	2
hsa-miR-125b-5p	-1.49101	2
hsa-miR-151a-5p	-1.48543	2
RBPJ	-1.47659	1
hsa-miR-4746-3p	-1.47458	2
HIC2	-1.4709	1
hsa-miR-129-1-3p	-1.46237	2
hsa-miR-451a	-1.45979	2
KLF4	-1.45903	1
SATB2	-1.4471	2
TARBP1	-1.44258	2
hsa-miR-3614-5p	-1.44154	1
TCF7L2	-1.44045	2
CREB1	-1.43965	2
SFMBT1	-1.43878	2
FLII	-1.43669	2
DPF2	-1.4327	1
EYA2	-1.42227	2
hsa-miR-181a-2-3p	-1.41563	2
IRF2	-1.41511	1
ZNF175	-1.4131	2
hsa-miR-103a-3p	1.39855	2
hsa-miR-4784	1.40143	2
TEAD4	1.40242	2
hsa-miR-4298	1.40409	2
ZNF521	1.40489	1
TULP4	1.4065	2
BCOR	1.41031	2
hsa-miR-4649-3p	1.41344	1
HOMEZ	1.41449	2
hsa-miR-15a-5p	1.43078	2
PRDM14	1.43112	1
hsa-miR-744-5p	1.4313	2
SCML4	1.43417	1
BBX	1.43562	2
PHTF1	1.4402	1
CRY1	1.44874	2
TCF20	1.45211	2
hsa-miR-15a-5p	1.45754	1
hsa-miR-25-3p	1.46045	1
hsa-miR-18a-5p	1.46385	1
PROX1	1.47192	2
BCL6	1.47607	2
ZNF169	1.47628	2
hsa-miR-4739	1.47634	2
eca-miR-151-5p	1.47719	1
hsa-miR-1280_v18.0	1.47783	2
ZBTB16	1.4785	1
ZBTB26	1.48146	2
hsa-miR-1238-3p	1.48767	2
ONECUT2	1.50427	1
HOMEZ	1.50662	1
PRDM4	1.5094	1
hsa-let-7b-5p	1.50997	2
LHX9	1.51228	1
BRD1	1.51426	2
hsa-miR-320a	1.52648	2
hsa-miR-1268b	1.53889	1
hsa-miR-320e	1.54365	2
MYOCD	1.5484	1
hsa-miR-1228-3p	1.56224	2
BACH2	1.564	2
ZNF263	1.57963	2
hsa-miR-192-5p	1.58102	1
FOXK1	1.5813	2
ARID2	1.58161	1
eca-miR-1271a	1.59754	2
hsa-miR-98-3p	1.59816	1
TRERF1	1.60865	1
FOXP1	1.61587	2
hsa-miR-939-5p	1.61922	2
FUBP1	1.61991	1
hsa-miR-2392	1.62561	2
SIRT1	1.63264	1
hsa-miR-19a-3p	1.63376	1
RBL2	1.64702	1
PRMT5	1.65134	1
RUNX3	1.65588	2
ADNP	1.65889	2
UBTF	1.66463	2
hsa-miR-671-5p	1.67632	2
TP53	1.6912	2
hsa-miR-185-5p	1.69127	2
ESRRG	1.70361	1
RBBP5	1.7081	1
hsa-miR-4463	1.71505	2
hsa-miR-652-5p	1.71636	2
ST18	1.73208	2
hsa-miR-4515	1.78891	2
MEF2C	1.78921	2
ISL2	1.79776	2
eca-miR-26a	1.82296	1
BACH2	1.82411	1
GTF2A1	1.82759	1
FOXJ2	1.84793	2
hsa-miR-196b-5p	1.85552	1
PRDM2	1.85949	2
PPARGC1B	1.8845	2
hsa-miR-26a-5p	1.89095	1
hsa-miR-4476	1.89647	2
hsa-miR-4433a-3p	1.89738	2
hsa-miR-4707-5p	1.89756	1
RERE	1.91153	1
hsa-miR-4486	1.91199	2
hsa-miR-1234-3p	1.93174	2
GTF3C3	1.9474	2
DACH2	1.95861	1
CAMTA2	1.96488	1
THRB	1.9693	2
ZNF445	1.9696	1
ISL2	2.00328	1
PAX6	2.01202	2
DOT1L	2.02062	2
MBD1	2.04654	1
eca-mir-2887	2.06469	2
TGFB1I1	2.07174	2
hsa-miR-191-3p	2.09525	2
CHD8	2.10641	1
hsa-miR-628-3p	2.12458	2
SMAD4	2.13178	1
hsa-miR-194-5p	2.13419	1
hsa-miR-320d	2.13462	2
hsa-miR-29c-3p	2.13927	1
hsa-miR-4436b-3p	2.14029	1
PBX1	2.14207	2
SIN3A	2.16398	2
TRERF1	2.17181	2
hsa-miR-425-3p	2.18597	2
NR5A2	2.18647	1
hsa-miR-7-5p	2.19531	1
IRX6	2.20784	2
SAP130	2.20868	2
ZNF423	2.21632	1
NFATC4	2.22818	1
ONECUT2	2.22911	2
NR2E1	2.23135	2
GMEB2	2.26531	1
ZNF174	2.27444	2
TFAP2B	2.30385	2
hsa-miR-26b-5p	2.30735	1
hsa-miR-101-3p	2.30994	1
hsa-miR-144-3p	2.33612	1
TEAD2	2.37094	2
hsa-miR-20a-5p	2.37646	1
MEIS1	2.38323	1
hsa-miR-25-5p	2.39369	1
hsa-miR-4516	2.40328	1
TFDP2	2.4105	1
FOXJ3	2.41576	1
hsa-miR-330-3p	2.4341	1
hsa-miR-148a-3p	2.45016	1
hsa-miR-17-5p	2.4535	1
hsa-miR-145-5p	2.50404	1
TAF4	2.52139	2
GLIS3	2.54216	1
NCOA6	2.55526	1
MYNN	2.63377	1
hsa-miR-374a-5p	2.64676	1
hsa-miR-28-5p	2.66945	1
CRTC3	2.69223	2
hsa-miR-574-3p	2.73006	1
NCOA4	2.8446	2
ZNF496	2.86601	2
RFX4	2.88464	1
PHF1	2.9087	1
LZTS1	3.04267	1
ETV1	3.04572	1
ZNF189	3.06814	1
hsa-miR-650	3.13353	1
SIN3A	3.22492	1
hsa-miR-574-5p	3.37025	1
TBX15	3.42491	2
MECOM	3.55548	1
BCOR	3.63922	1
CTCF	4.04668	1
ZNF24	4.26736	1
ZNF157	4.2995	1
NRF1	4.70234	1
