# Supplementary material for: Understanding the response to endurance exercise using a systems biology approach: combining blood metabolomics, transcriptomics and miRNomics in horses
Source: BMC Genomics. 2017 Feb 17;18:187. doi: 10.1186/s12864-017-3571-3 (PMC5316211; doi:10.1186/s12864-017-3571-3)
Supplement: Additional file 12: — Factor scores of multiple factor analysis for the observations on the axis 1 and 2 in the validation set at T0. (XLS 124 kb) [file 12864_2017_3571_MOESM12_ESM.xls]

## Sheet: TableS8.xls
Table S8. Factor scores of multiple factorial analysis for the observations on the axis 1 and 2 in the validation set at T0.
ID	GeneSymbol	Correlation	p.value	PC
LOC100146303	C9orf142	0.958496	2.47e-07	1
LOC100051926	POLR2I	0.949213	7.35e-07	1
LOC100073008	SAT2	0.941029	1.65e-06	1
LOC100071014	C19orf60	0.940412	1.74e-06	1
LOC100071846	COPRS	0.937974	2.16e-06	1
LOC100070342	RPS19BP1	0.936086	2.54e-06	1
LOC100063083	TOR3A	0.933306	3.19e-06	1
LOC100067283	VAMP5	0.932441	3.42e-06	1
LOC100065845	RPS8	0.929434	4.32e-06	1
CD464669	CD464669	0.922637	7.06e-06	1
LOC100057948	SSR4	0.922063	7.35e-06	1
LOC100147448	TMEM134	0.921817	7.47e-06	1
LOC100065240	PAFAH1B3	0.921804	7.48e-06	1
LOC100060669	SF3B5	0.920352	8.25e-06	1
LOC100065553	NDUFB10	0.918746	9.18e-06	1
LOC100068723	PRSS33	0.917156	1.02e-05	1
LOC100053632	CIB1	0.915897	1.1e-05	1
LOC100061714	LOC100061714	0.914107	1.23e-05	1
LOC100052891	MRPL52	0.913983	1.24e-05	1
LOC100058595	TOR4A	0.911899	1.41e-05	1
LOC100062767	RAN	0.911591	1.44e-05	1
LOC100058529	ZDHHC24	0.91085	1.51e-05	1
LOC100056704	ELOF1	0.910771	1.51e-05	1
LOC100064194	CCDC101	0.910348	1.55e-05	1
ENSECAT00000020630	GUK1	0.909995	1.58e-05	1
LOC100146895	GADD45GIP1	0.909892	1.59e-05	1
LOC100059629	NUDT1	0.909663	1.62e-05	1
ENSECAT00000021923	CYC1	0.909549	1.63e-05	1
RPL18	RPL18	0.908418	1.74e-05	1
ENSECAT00000009131	ENSECAT00000009131	0.907358	1.85e-05	1
LOC100062047	ANKRD39	0.90724	1.86e-05	1
A3F2	A3F2	0.90635	1.96e-05	1
LOC100064992	NDUFB7	0.906178	1.98e-05	1
MRPS24	MRPS24	0.905833	2.01e-05	1
LOC100052382	PRDX6	0.904335	2.19e-05	1
A_69_P118341	A_69_P118341	0.904285	2.2e-05	1
LOC100057522	RNASEH2C	0.904084	2.22e-05	1
LOC100053197	VAMP8	0.903289	2.32e-05	1
LOC100073199	HEBP2	0.903122	2.34e-05	1
LOC100052952	RPS9	0.902838	2.38e-05	1
SYVN1	SYVN1	0.9017	2.53e-05	1
LOC100147574	C19orf53	0.901385	2.57e-05	1
LOC100059516	ZNHIT1	0.901284	2.59e-05	1
LOC100068903	LOC100068903	0.900909	2.64e-05	1
LOC100062799	ETFB	0.900346	2.72e-05	1
LOC100064983	C19orf70	0.899917	2.78e-05	1
ENSECAT00000011589	TMED3	0.899694	2.82e-05	1
LOC100054784	STRA13	0.89922	2.89e-05	1
LOC100057575	UBE2F	0.898905	2.94e-05	1
LOC100068855	NDUFS7	0.897863	3.1e-05	1
LOC100052055	LOC100052055	0.89773	3.12e-05	1
ENSECAT00000017617	ENSECAT00000017617	0.897691	3.13e-05	1
LOC100146751	TSPAN17	0.896159	3.38e-05	1
RPSA	RPSA	0.895804	3.45e-05	1
RPS9	RPS9	0.895324	3.53e-05	1
LOC100051122	MAD2L2	0.894959	3.6e-05	1
ENSECAT00000007682	ENSECAT00000007682	0.894754	3.63e-05	1
LOC100063842	SSR2	0.894291	3.72e-05	1
LOC100147241	LOC100147241	0.893693	3.83e-05	1
LOC100066171	FAM213A	0.89365	3.84e-05	1
CIAO1	CIAO1	0.893534	3.86e-05	1
LOC100053392	NDUFS8	0.893085	3.95e-05	1
LOC100065617	LOC100065617	0.892675	4.03e-05	1
LOC100052855	CD8B	0.891862	4.19e-05	1
A_69_P119631	A_69_P119631	0.891853	4.2e-05	1
ENSECAT00000018859	STRA13	0.891797	4.21e-05	1
LOC100067121	ST6GALNAC4	0.891786	4.21e-05	1
LOC100058225	B4GALT7	0.891523	4.26e-05	1
LOC100059073	FXYD5	0.890763	4.42e-05	1
LOC100060772	ZGPAT	0.889646	4.67e-05	1
LOC100065027	MPG	0.889471	4.71e-05	1
DN506803	DN506803	0.8892	4.77e-05	1
LOC100053273	LOC100053273	0.888872	4.84e-05	1
ENSECAT00000014044	RPSA	0.88855	4.92e-05	1
ZDHHC16	ZDHHC16	0.886967	5.3e-05	1
LOC100052123	PARK7	0.886723	5.36e-05	1
LOC100060448	TIMM13	0.886617	5.39e-05	1
LOC100056631	NUDT18	0.886584	5.39e-05	1
LOC100061799	WBSCR22	0.885631	5.64e-05	1
CD2	CD2	0.885258	5.73e-05	1
LOC100060260	PRMT6	0.883974	6.08e-05	1
LOC100068321	HIST1H2BL	0.883907	6.1e-05	1
ENSECAT00000010786	PGLYRP2	0.882768	6.42e-05	1
LOC100630488	C16orf74	0.882634	6.46e-05	1
LOC100051992	DRAP1	0.882289	6.56e-05	1
ENSECAT00000019353	MED29	0.881901	6.68e-05	1
LOC100050945	PEMT	0.881695	6.74e-05	1
LOC100052779	LAMTOR1	0.881564	6.78e-05	1
LOC100629427	ABHD14A	0.880692	7.04e-05	1
LOC100052160	GNB1L	0.880677	7.05e-05	1
LOC100058223	NDUFS3	0.880434	7.12e-05	1
LOC100051008	PEBP1	0.88014	7.22e-05	1
LOC100070334	ATF4	0.87908	7.56e-05	1
ENSECAT00000012632	ENSECAT00000012632	0.878565	7.73e-05	1
LOC100070944	RPL35	0.877922	7.95e-05	1
LOC100065660	ERCC1	0.877885	7.96e-05	1
ENSECAT00000000414	DBNDD2	0.877215	8.19e-05	1
ENSECAT00000019404	ENSECAT00000019404	0.877097	8.23e-05	1
UBA52	UBA52	0.876363	8.49e-05	1
LOC100057999	EMC4	0.876308	8.51e-05	1
LOC100051354	PRR5	0.876215	8.55e-05	1
LOC100061123	UBAC2	0.875735	8.72e-05	1
LOC100071499	ATOX1	0.875491	8.81e-05	1
MRPL11	MRPL11	0.875216	8.92e-05	1
DUS1L	DUS1L	0.875009	8.99e-05	1
LOC100070171	MVB12A	0.874898	9.04e-05	1
LOC100060807	LOC100060807	0.873642	9.52e-05	1
LOC100072890	MED11	0.873517	9.57e-05	1
LOC100060037	MRPL9	0.873488	9.58e-05	1
LOC100059151	UNC119	0.873122	9.73e-05	1
LOC100068697	QDPR	0.872879	9.83e-05	1
LOC100069490	TXN2	0.872863	9.83e-05	1
LOC100067056	C9orf16	0.872459	0.0001	1
LOC100069728	BNIP1	0.87228	0.000100736	1
LOC100059836	MIF4GD	0.871833	0.000102598	1
hsa.miR.138.5p		0.871755	0.000102928	1
LOC100050936	FLOT1	0.871356	0.000104615	1
GPX1	GPX1	0.870784	0.000107079	1
LOC100072376	RPS17	0.870685	0.000107509	1
LOC100052759	MRPS26	0.870662	0.000107611	1
ECHS1	ECHS1	0.870547	0.000108111	1
ENSECAT00000015223	DUSP22	0.869717	0.000111793	1
LOC100147586	CCDC107	0.869268	0.000113826	1
LOC100070946	PGPEP1	0.869175	0.000114253	1
HYAL1	HYAL1	0.869158	0.000114327	1
LOC100055350	EIF3G	0.868753	0.000116194	1
LOC100629532	CD3E	0.868732	0.000116292	1
LOC100053553	NUTF2	0.868717	0.000116361	1
LOC100629961	COX14	0.867653	0.000121384	1
LOC100053301	TCTA	0.867492	0.00012216	1
ENSECAT00000022679	LAT	0.867359	0.000122804	1
EEF1G	EEF1G	0.866013	0.000129464	1
LOC100059986	CUEDC2	0.865629	0.000131415	1
LOC100070082	TAF10	0.864786	0.000135788	1
LOC100049801	MGMT	0.863999	0.000139971	1
LOC100071936	MRTO4	0.863923	0.000140378	1
LOC100147673	RABAC1	0.863513	0.000142601	1
DN507163	DN507163	0.862986	0.000145502	1
FKBP8	FKBP8	0.862875	0.000146121	1
LOC100058933	ZMAT5	0.862821	0.000146422	1
LOC100630373	MRPL34	0.86274	0.000146875	1
LOC100068546	DCTN3	0.862108	0.000150441	1
LOC100053638	AUP1	0.861851	0.000151908	1
CTNS	CTNS	0.861576	0.000153494	1
LOC100054974	MRPL2	0.861408	0.00015447	1
LOC100054027	MRPS11	0.860546	0.00015955	1
LOC100054044	NUDT2	0.860491	0.000159881	1
ENSECAT00000012140	CHI3L1	0.860204	0.000161604	1
LOC100064192	PSMD8	0.859598	0.000165298	1
LOC100070019	OCEL1	0.858606	0.000171476	1
LOC100630740	GALT	0.858467	0.000172359	1
LOC100054193	LOC100054193	0.858438	0.000172546	1
LOC100052692	MLX	0.858264	0.000173652	1
TIMM17A	TIMM17A	0.857961	0.000175599	1
LOC100066678	DDRGK1	0.856624	0.000184384	1
ENSECAT00000016488	COX19	0.856488	0.000185298	1
LOC100070738	PGAM4	0.856481	0.000185343	1
A_69_P124881	A_69_P124881	0.856326	0.000186393	1
LOC100052829	C12orf57	0.856162	0.000187504	1
COPE	COPE	0.855449	0.000192395	1
LOC100054935	POLR2F	0.855102	0.00019481	1
LOC100064459	RPS5	0.855064	0.000195081	1
LOC100073052	GLTSCR2	0.854837	0.000196676	1
LOC100063442	CDK5	0.854744	0.000197331	1
BFAR	BFAR	0.854576	0.000198523	1
LOC100063270	PIK3IP1	0.854196	0.000201237	1
ATP5D	ATP5D	0.853661	0.000205115	1
MRPL28	MRPL28	0.853536	0.000206028	1
DN505731	DN505731	0.853523	0.000206118	1
LOC100058963	LSM2	0.853058	0.000209549	1
LOC100057913	SEC13	0.853033	0.000209732	1
LOC100050156	MRPL37	0.852962	0.000210261	1
ENSECAT00000007116	ENSECAT00000007116	0.852838	0.000211187	1
LOC100061450	ECHDC2	0.852255	0.000215578	1
LOC100057896	IDH3G	0.852206	0.000215944	1
LOC100057939	APOA1BP	0.852151	0.000216363	1
LOC100053618	MIF	0.851183	0.000223833	1
ENSECAT00000000211	CST7	0.851017	0.000225136	1
LOC100067213	KLHDC3	0.850795	0.000226889	1
LOC100147159	RPL18A	0.850781	0.000227	1
ENSECAT00000020143	ITPKA	0.850744	0.00022729	1
ENSECAT00000020967	NINL	0.850066	0.000232705	1
ENSECAT00000004097	ENSECAT00000004097	0.850039	0.000232923	1
ENSECAT00000015507	RNF135	0.849407	0.000238072	1
A_69_P122916	A_69_P122916	0.849197	0.000239804	1
LOC100050007	MRPL12	0.848665	0.000244226	1
LOC100059726	ORAI1	0.848563	0.000245084	1
ENSECAT00000018587	DCTD	0.848314	0.000247189	1
ENSECAT00000015145	PLEKHJ1	0.847929	0.000250456	1
DNAJC4	DNAJC4	0.847423	0.000254815	1
CLTA	CLTA	0.84696	0.000258857	1
AIP	AIP	0.84688	0.000259558	1
LOC100069981	HAUS8	0.846789	0.00026036	1
LOC100056264	STK16	0.846127	0.000266254	1
LOC100071193	AP2S1	0.845895	0.000268344	1
ENSECAT00000005835	ZNF48	0.845862	0.000268639	1
LOC100058468	C19orf66	0.845652	0.000270549	1
PPIB	PPIB	0.845314	0.000273629	1
ENSECAT00000013947	ID4	0.845107	0.000275533	1
MUS81	MUS81	0.845027	0.000276278	1
LOC100060376	TRPM5	0.844791	0.000278461	1
EIF4B	EIF4B	0.844626	0.000280004	1
LOC100065058	ATP5SL	0.844587	0.000280367	1
ENSECAT00000004983	IFI27	0.844554	0.000280673	1
LOC100629488	MRPL20	0.843724	0.000288535	1
LOC100056619	LOC100056619	0.843004	0.000295486	1
LOC100146137	MRPS34	0.842692	0.000298546	1
LOC100069456	AP3S2	0.842692	0.000298549	1
ENSECAT00000009073	ENSECAT00000009073	0.842436	0.000301076	1
LOC100051957	PSMB1	0.841996	0.00030545	1
SNX17	SNX17	0.841982	0.000305593	1
ENSECAT00000016225	BCL7B	0.841303	0.000312458	1
ENSECAT00000002450	ENSECAT00000002450	0.841289	0.000312592	1
LOC100146123	CISD3	0.841131	0.000314215	1
ENSECAT00000014331	AY921393	0.840946	0.00031611	1
SLC2A8	SLC2A8	0.840696	0.000318687	1
LOC100062499	COQ9	0.840694	0.000318711	1
LOC100060335	HSD17B10	0.840674	0.000318917	1
RNF25	RNF25	0.839965	0.000326335	1
ENSECAT00000003302	HIST4H4	0.839922	0.000326792	1
LOC100063767	TREX1	0.839668	0.000329479	1
LOC100058834	BCAP31	0.839402	0.000332323	1
LOC100146743	EIF5A	0.839294	0.000333479	1
TNFRSF14	TNFRSF14	0.839286	0.000333565	1
LOC100630038	PTTG1IP	0.838978	0.000336886	1
LOC100051638	NAA11	0.838943	0.000337258	1
LOC100071339	HMBS	0.838827	0.000338518	1
LOC100630258	ARPC4	0.838704	0.000339863	1
LOC100059194	RAD9A	0.838619	0.000340789	1
A_69_P103556	A_69_P103556	0.838618	0.000340802	1
ENSECAT00000025457	H2AFZ	0.838362	0.000343604	1
LOC100056703	ZNRD1	0.838316	0.000344106	1
LOC100055328	MANBAL	0.83824	0.000344942	1
LOC100054928	MEA1	0.83797	0.000347937	1
LOC100051797	TIMM17B	0.837925	0.000348438	1
STOML2	STOML2	0.837878	0.000348958	1
ENSECAT00000010464	ENSECAT00000010464	0.837866	0.000349087	1
LOC100065597	GEMIN7	0.83709	0.000357812	1
LOC100065619	TRAPPC6A	0.836952	0.000359384	1
CD466265	CD466265	0.836898	0.000359999	1
TNFAIP3	TNFAIP3	0.836614	0.000363248	1
A_69_P118806	A_69_P118806	0.836593	0.000363489	1
LOC100062434	CIAPIN1	0.835409	0.000377303	1
LOC100066106	ANAPC15	0.835387	0.000377567	1
LOC100062963	PMVK	0.835236	0.000379363	1
ENSECAT00000010594	ENSECAT00000010594	0.835061	0.000381448	1
LOC100059762	CHST12	0.834976	0.000382468	1
ITK	ITK	0.83449	0.000388312	1
LOC100060300	S100A11	0.834473	0.000388525	1
LOC100064664	MFSD3	0.834234	0.000391432	1
LOC100059686	TAPBPL	0.834155	0.000392387	1
SLC27A5	SLC27A5	0.833938	0.000395043	1
ARRB2	ARRB2	0.833822	0.000396474	1
LOC100053147	RNF181	0.832996	0.000406755	1
LOC100059364	CPSF4	0.832654	0.000411066	1
ENSECAT00000004043	ENSECAT00000004043	0.83262	0.0004115	1
NCAPH2	NCAPH2	0.832245	0.000416283	1
A_69_P116066	A_69_P116066	0.831843	0.000421446	1
ENSECAT00000003228	ING1	0.831822	0.000421718	1
LOC100063246	VPS28	0.831647	0.000423994	1
LOC100060120	TEX261	0.831324	0.000428195	1
LOC100054023	GET4	0.831066	0.000431591	1
LOC100062283	DESI2	0.830892	0.000433892	1
LOC100049857	35854	0.830672	0.000436801	1
LOC100052248	E2F3	0.830407	0.000440344	1
POLR1E	POLR1E	0.830355	0.00044103	1
ENSECAT00000011690	YBX1	0.829935	0.000446691	1
LOC100054064	LRPAP1	0.829811	0.000448369	1
LOC100071198	LPAR2	0.829687	0.000450056	1
LOC100630353	MRPS6	0.829367	0.000454431	1
CCDC51	CCDC51	0.829216	0.000456506	1
LOC100063133	CCDC71	0.829132	0.000457661	1
LOC100058039	NAA10	0.828818	0.000462017	1
LOC100054581	APH1A	0.828545	0.000465828	1
LOC100147631	ILVBL	0.828227	0.000470292	1
A_69_P118461	A_69_P118461	0.827033	0.000487365	1
LOC100054528	EIF3D	0.826647	0.000492988	1
LOC100053564	ABT1	0.826467	0.000495636	1
ENSECAT00000026061	TMEM160	0.826197	0.000499617	1
LOC100053736	COX7A2L	0.826149	0.000500323	1
LOC100630376	LOC100630376	0.826136	0.000500511	1
PIAS4	PIAS4	0.826096	0.000501108	1
LOC100055318	FKBP2	0.825974	0.000502916	1
LOC100066719	FUOM	0.825974	0.000502924	1
LOC100068515	PDRG1	0.825053	0.000516762	1
LOC100067830	IMP4	0.824602	0.000523643	1
APOBEC3Z2A.Z2		0.824582	0.000523953	1
FIBP	FIBP	0.824573	0.000524093	1
ENSECAT00000025001	FBL	0.824525	0.000524824	1
TBC1D20	TBC1D20	0.824404	0.00052669	1
SERPINF1	SERPINF1	0.82381	0.00053592	1
LOC100065232	SHARPIN	0.823642	0.000538546	1
LOC100630131	POLR3K	0.823637	0.000538627	1
LOC100066991	NDUFA7	0.823315	0.000543704	1
LOC100067088	FAM173A	0.823194	0.000545612	1
Glucose		0.823186	0.000545753	1
LOC100066887	ISCU	0.822984	0.000548956	1
LOC100066696	TSTD1	0.822939	0.00054968	1
ENSECAT00000011173	MRI1	0.822932	0.000549791	1
LOC100069731	NRROS	0.822778	0.000552248	1
L38355	L38355	0.822646	0.000554356	1
CDK10	CDK10	0.822604	0.000555032	1
LOC100066748	ECHS1	0.822478	0.000557072	1
LOC100057476	C2H8orf58	0.82233	0.000559456	1
LOC100052934	PHB2	0.822324	0.000559561	1
LOC100063419	EXOSC4	0.822076	0.000563582	1
LOC100055058	TRAPPC3	0.822028	0.00056436	1
TECR	TECR	0.822008	0.000564681	1
CX597967	CX597967	0.821915	0.000566198	1
LOC100146850	ATP5D	0.821726	0.000569293	1
CTU2	CTU2	0.821659	0.000570397	1
LOC100067096	CNPY3	0.82112	0.000579295	1
ENSECAT00000008942	FYN	0.82084	0.000583976	1
LOC100630498	LY86	0.820392	0.000591509	1
LOC100065411	TSR3	0.820364	0.000591987	1
LOC100059590	FTSJ2	0.820166	0.000595336	1
LOC100052168	C10H3orf37	0.819898	0.0005999	1
LOC100146949	GIMAP6	0.819551	0.000605867	1
LOC100059080	PRADC1	0.81943	0.000607945	1
LOC100053021	SNRPB	0.819406	0.000608363	1
ENSECAT00000012684	ENSECAT00000012684	0.818802	0.000618874	1
LOC100054827	ASPSCR1	0.818715	0.000620401	1
ENSECAT00000025221	FDPS	0.818694	0.000620771	1
LOC100068566	RPP25L	0.818613	0.000622186	1
LOC100069785	ATP6V0E1	0.818582	0.000622733	1
LOC100052868	PIGH	0.818575	0.000622864	1
ENSECAT00000007740	AY921378	0.818468	0.000624743	1
LOC100069523	ATP5G1	0.818289	0.000627911	1
ENSECAT00000007068	DPM2	0.818098	0.000631303	1
DOK2	DOK2	0.817651	0.000639288	1
LOC100067328	LMF1	0.817641	0.000639476	1
LOC100067912	HAGH	0.81748	0.000642368	1
LOC100063382	GPAA1	0.817367	0.000644413	1
MPDU1	MPDU1	0.817218	0.000647117	1
LOC100066312	SNRNP25	0.816559	0.000659158	1
YIF1A	YIF1A	0.816493	0.000660384	1
IRF8	IRF8	0.816054	0.00066851	1
LOC100057632	TREX2	0.815793	0.000673388	1
LOC100058137	RMND5B	0.815771	0.000673798	1
A_69_P129670	A_69_P129670	0.815768	0.00067385	1
LOC100064881	ATE1	0.815689	0.000675342	1
LOC100057089	C26H21orf33	0.815411	0.000680568	1
LOC100051464	U2AF1L4	0.815359	0.000681561	1
LOC100065903	TMEM53	0.815166	0.000685206	1
ENSECAT00000000342	TRAC	0.815161	0.000685308	1
LOC100055754	ZBP1	0.815109	0.000686288	1
LOC100066652	SMPD2	0.81503	0.000687789	1
LOC100052108	LOC100052108	0.815024	0.000687913	1
LOC100064330	WDR83OS	0.814941	0.000689494	1
GSS	GSS	0.814886	0.000690551	1
CX595021	CX595021	0.81485	0.000691237	1
DYM	DYM	0.814747	0.000693195	1
LOC100629322	PAOX	0.814701	0.00069409	1
LOC100066269	SLC25A3	0.814644	0.000695178	1
LOC100055480	CHKB	0.814564	0.00069672	1
GCDH	GCDH	0.814475	0.000698438	1
LOC100070463	SGSM3	0.814415	0.00069958	1
KLHL17	KLHL17	0.814292	0.00070196	1
ENSECAT00000017709	PSME1	0.814234	0.000703093	1
RAD17	RAD17	0.813569	0.000716058	1
LOC100071132	MEF2BNB	0.813392	0.000719556	1
ENSECAT00000021784	ENSECAT00000021784	0.813255	0.000722254	1
LOC100056212	RAB22A	0.813232	0.000722705	1
LOC100064400	ICAM2	0.812961	0.000728096	1
SLC25A39	SLC25A39	0.812769	0.000731933	1
ENSECAT00000010019	AY921379	0.812588	0.000735544	1
LOC100066365	USF1	0.812542	0.000736474	1
LOC100056340	STX18	0.812109	0.000745211	1
ENSECAT00000023963	MST1	0.812096	0.000745487	1
ENSECAT00000023868	NUDT8	0.811852	0.000750451	1
BSCL2	BSCL2	0.811788	0.000751748	1
LOC100066110	LOC100066110	0.811757	0.00075239	1
LRRC14	LRRC14	0.811651	0.000754555	1
LOC100630257	WBP1	0.811649	0.000754604	1
LOC100056897	THAP7	0.811474	0.000758182	1
P2RX4	P2RX4	0.81146	0.000758472	1
LOC100146462	METTL12	0.811105	0.000765807	1
LOC100065164	SRRD	0.81097	0.000768618	1
LOC100066111	GPIHBP1	0.810823	0.000771663	1
LOC100054099	NOB1	0.810643	0.000775437	1
LOC100058376	ANAPC7	0.810485	0.000778733	1
LOC100630715	PPDPF	0.810268	0.000783308	1
ENSECAT00000021002	DXO	0.810201	0.000784735	1
LOC100071130	LOC100071130	0.81009	0.000787073	1
LOC100051789	PSME1	0.809957	0.000789886	1
ENSECAT00000009652	AY921368	0.809894	0.00079123	1
LOC100065472	CLPP	0.809678	0.000795844	1
LOC100051346	GID8	0.809378	0.000802272	1
LOC100062043	FAM219B	0.809175	0.00080665	1
RPLP2	RPLP2	0.809158	0.000807005	1
LOC100630357	CD27	0.80915	0.000807171	1
LOC100052544	ITPA	0.809089	0.000808494	1
hsa.miR.4299		0.809017	0.000810052	1
LOC100063020	PYGO2	0.808941	0.000811711	1
ENSECAT00000026667	ICMT	0.808816	0.000814427	1
LOC100065336	MMACHC	0.80859	0.000819347	1
ENSECAT00000014536	ENSECAT00000014536	0.808517	0.000820947	1
LOC100053030	LOC100053030	0.808275	0.000826268	1
LOC100052443	MLF2	0.808068	0.000830824	1
GLYCTK	GLYCTK	0.807837	0.000835932	1
ENSECAT00000013940	AY921388	0.807386	0.000846015	1
LOC100055425	CECR5	0.807348	0.000846864	1
LOC100057200	DNAJC17	0.807268	0.000848652	1
CD467422	CD467422	0.807246	0.000849139	1
CX603511	POFUT2	0.807199	0.000850207	1
G6PC3	G6PC3	0.807192	0.000850358	1
LOC100061906	HYAL3	0.807045	0.000853673	1
CX603589	CX603589	0.807031	0.000853988	1
LOC100060865	SNAP47	0.80695	0.000855821	1
ENSECAT00000026448	GATA3	0.806861	0.000857834	1
LOC100065954	RAB32	0.806852	0.000858051	1
LOC100050261	LDLRAD4	0.806779	0.000859692	1
ENSECAT00000010920	CCNY	0.806539	0.000865171	1
LOC100069841	LGALS1	0.806453	0.000867118	1
LOC100060900	RILPL2	0.806449	0.000867219	1
LOC100065139	HGH1	0.80641	0.000868112	1
LOC100629495	AY921369	0.806294	0.000870764	1
LOC100061677	COMMD4	0.805712	0.000884183	1
LOC100058143	BPHL	0.805612	0.000886512	1
ENSECAT00000000349	ENSECAT00000000349	0.80553	0.000888425	1
LOC100146236	UBXN6	0.805503	0.000889056	1
SDHB	SDHB	0.805438	0.000890562	1
ZBTB49	ZBTB49	0.805208	0.000895944	1
ACOT8	ACOT8	0.805138	0.0008976	1
LOC100064341	TUFM	0.804962	0.000901748	1
ENSECAT00000023259	DPM2	0.804921	0.000902715	1
LOC100070799	XKR8	0.804309	0.000917238	1
LOC100063587	B3GAT3	0.804236	0.000918981	1
LOC100050618	DTX3	0.804022	0.000924112	1
ENSECAT00000000540	ENSECAT00000000540	0.803971	0.000925341	1
A_69_P128841	A_69_P128841	0.803887	0.000927361	1
LOC100059753	APOPT1	0.80386	0.000928023	1
LOC100052260	CHMP1A	0.803788	0.000929762	1
LOC100050739	MRPS25	0.803775	0.000930067	1
MAP4K2	MAP4K2	0.803731	0.000931132	1
ENSECAT00000019505	ASB6	0.803699	0.000931897	1
MHCX1	MHCX1	0.803569	0.000935051	1
LOC100054087	SAYSD1	0.803551	0.00093548	1
LOC100069271	LSM10	0.803125	0.00094586	1
GRAMD1A	GRAMD1A	0.803108	0.000946287	1
ENSECAT00000006390	CD7	0.803081	0.000946957	1
LOC100067860	SPSB3	0.803031	0.00094817	1
LOC100630624	LOC100630624	0.802654	0.000957458	1
LOC100065483	LOC100065483	0.802543	0.000960206	1
LOC100071195	ZNF593	0.80253	0.000960533	1
LOC100067007	RPL7L1	0.802508	0.000961054	1
LOC100070952	TMEM222	0.802502	0.000961204	1
TMEM132B	TMEM132B	0.802484	0.000961661	1
LOC100064394	LOC100064394	0.802464	0.000962151	1
ENSECAT00000022256	SUGCT	0.802437	0.000962836	1
ENSECAT00000018054	ENSECAT00000018054	0.801958	0.000974777	1
LOC100059209	XBP1	0.801932	0.000975419	1
LOC100064332	COMMD5	0.801825	0.000978111	1
DRG2	DRG2	0.801771	0.000979458	1
DDX41	DDX41	0.801747	0.000980081	1
L38401	L38401	0.801698	0.000981316	1
ENSECAT00000007278	ENSECAT00000007278	0.801595	0.000983912	1
DN506430	ACTR1A	0.801201	0.000993902	1
LOC100070088	CYP1B1	-0.801075	0.000997108	1
DDX59	DDX59	-0.801158	0.000994983	1
CX602892	CX602892	-0.801616	0.000983366	1
DN509544	DN509544	-0.801932	0.000975423	1
SF3A1	SF3A1	-0.801945	0.00097511	1
KDM5B	KDM5B	-0.803055	0.000947581	1
LOC100147110	FOXL1	-0.803067	0.00094729	1
hsa.miR.20a.5p		-0.803367	0.000939956	1
A_69_P117757	A_69_P117757	-0.803424	0.000938584	1
CX604562	CX604562	-0.803654	0.000932981	1
hsa.miR.7.1.3p		-0.803941	0.000926062	1
eca.miR.425		-0.804357	0.000916101	1
APP	APP	-0.804395	0.000915192	1
JL620696	JL620696	-0.804754	0.000906664	1
ENSECAT00000026044	CCDC24	-0.805913	0.000879546	1
GOLGA3	GOLGA3	-0.806262	0.000871494	1
ENSECAT00000006942	ENSECAT00000006942	-0.806947	0.000855885	1
ASPH	ASPH	-0.807128	0.000851797	1
TAF4B	TAF4B	-0.807428	0.000845059	1
A_69_P122693	A_69_P122693	-0.807555	0.000842219	1
ENSECAT00000016953	DNAH12	-0.807566	0.000841977	1
DN509118	DN509118	-0.807853	0.000835591	1
JL620408	C20H6orf89	-0.808602	0.000819088	1
DN507146	DN507146	-0.808847	0.000813745	1
HSPA5	HSPA5	-0.809223	0.000805613	1
LMNA	LMNA	-0.809368	0.000802492	1
TES	TES	-0.809394	0.000801915	1
CX598936	NKX3-2	-0.809445	0.000800832	1
MSH3	MSH3	-0.809506	0.000799521	1
CD528116	CD528116	-0.809935	0.00079036	1
A_69_P104811	TNRC6C	-0.810846	0.000771195	1
KIF1B	KIF1B	-0.811331	0.000761143	1
FANCI	FANCI	-0.812157	0.000744251	1
ENSECAT00000011311	TRRAP	-0.81228	0.00074176	1
A_69_P108051	A_69_P108051	-0.812524	0.000736845	1
LOC100054597	KANSL1	-0.81317	0.000723931	1
hsa.miR.221.3p		-0.813724	0.000713019	1
CX594902	CX594902	-0.813856	0.000710443	1
CHD8	CHD8	-0.813871	0.000710142	1
JL619791	JL619791	-0.814792	0.00069234	1
LOC100062617	LRIF1	-0.815166	0.00068521	1
RMND5A	RMND5A	-0.815278	0.000683088	1
JL637967	JL637967	-0.81545	0.000679832	1
SDAD1	SDAD1	-0.815473	0.000679405	1
RAD54L2	RAD54L2	-0.816587	0.000658642	1
ENSECAT00000026106	HSPA5	-0.816671	0.000657108	1
ENSECAT00000024995	ENSECAT00000024995	-0.816758	0.000655511	1
NHLRC2	NHLRC2	-0.81884	0.00061821	1
CD465156	CD465156	-0.819114	0.000613428	1
CX598804	CX598804	-0.819577	0.000605404	1
ENSECAT00000019421	FGFRL1	-0.819658	0.000604024	1
BI961150	BI961150	-0.81997	0.000598682	1
ERO1LB	ERO1LB	-0.820411	0.000591193	1
ENSECAT00000023876	C6orf25	-0.820501	0.000589675	1
LOC100072303	NDNF	-0.820862	0.000583609	1
CUL3	CUL3	-0.821541	0.000572339	1
LOC100054407	TMEM164	-0.822069	0.000563698	1
JL620850	JL620850	-0.822324	0.000559552	1
RANBP3L	RANBP3L	-0.822487	0.000556915	1
ZFP106	ZNF106	-0.823593	0.000539323	1
ENSECAT00000008241	BAZ1A	-0.823779	0.000536404	1
CX600187	CX600187	-0.823897	0.000534566	1
GATAD2B	GATAD2B	-0.823927	0.000534093	1
CX605581	CX605581	-0.824171	0.000530291	1
CBL	CBL	-0.824577	0.000524028	1
FOXN2	FOXN2	-0.825357	0.000512157	1
hsa.miR.106b.5p		-0.825803	0.000505462	1
TOM1L2	TOM1L2	-0.826005	0.000502453	1
A_69_P104813	TNRC6C	-0.826745	0.00049156	1
CX595184	CX595184	-0.828008	0.000473391	1
LOC100064680	KLF3	-0.828111	0.000471923	1
LOC100061565	PGLYRP4	-0.828184	0.000470901	1
PITRM1	PITRM1	-0.829565	0.000451722	1
NRD1	NRD1	-0.830403	0.000440391	1
CX605265	CX605265	-0.831271	0.000428896	1
ANKRD17	ANKRD17	-0.831816	0.000421802	1
A_69_P110541	A_69_P110541	-0.833159	0.00040471	1
INO80	INO80	-0.833294	0.000403017	1
CX594727	CX594727	-0.833861	0.000395993	1
ENSECAT00000012347	ENSECAT00000012347	-0.83441	0.000389284	1
LRIG3	LRIG3	-0.834705	0.000385715	1
LOC100060414	EPHX2	-0.834783	0.000384779	1
hsa.miR.99a.3p		-0.835987	0.000370516	1
A_69_P122541	CELSR2	-0.837547	0.000352659	1
LOC100053106	SPDEF	-0.838127	0.000346193	1
SPATC1	SPATC1	-0.838144	0.000346	1
DISP1	DISP1	-0.839427	0.000332048	1
ENSECAT00000010730	ENSECAT00000010730	-0.840242	0.000323422	1
BI961409	BI961409	-0.840852	0.000317077	1
LOC100057157	LOC100057157	-0.840883	0.000316757	1
ENSECAT00000018342	CDK13	-0.840993	0.000315625	1
UBR1	UBR1	-0.841112	0.000314409	1
hsa.miR.7.5p		-0.842297	0.000302449	1
JL625347	JL625347	-0.842488	0.000300556	1
CX600035	CX600035	-0.843972	0.000286172	1
JL639012	JL639012	-0.84522	0.000274499	1
DN508297	DN508297	-0.846022	0.000267198	1
LOC100063596	HAUS6	-0.846141	0.000266125	1
A_69_P117261	DOCK1	-0.847038	0.000258176	1
CD469934	CD469934	-0.848355	0.000246839	1
LOC100061309	SLAIN2	-0.848414	0.000246341	1
XM_001915317	XM_001915317	-0.848705	0.000243894	1
ALDH8A1	ALDH8A1	-0.849733	0.000235407	1
TEP1	TEP1	-0.850633	0.00022817	1
CHPF2	CHPF2	-0.851079	0.000224652	1
CX605862	CX605862	-0.851952	0.000217888	1
A_69_P117256	A_69_P117256	-0.852783	0.000211595	1
XM_001916655	XM_001916655	-0.853922	0.000203216	1
CX601207	CX601207	-0.85411	0.000201856	1
CDC73	CDC73	-0.854309	0.000200425	1
LOC100629187	LOC100629187	-0.854474	0.000199248	1
hsa.miR.148a.3p		-0.855751	0.000190311	1
LOC100630427	C2CD4D	-0.856786	0.0001833	1
JL619664	JL619664	-0.856935	0.000182307	1
TBC1D5	TBC1D5	-0.857625	0.000177776	1
CX597407	CX597407	-0.858287	0.000173507	1
CD528266	SLC15A4	-0.858749	0.000170573	1
A_69_P116536	BAZ2A	-0.85975	0.000164366	1
LOC100070746	SERINC3	-0.85989	0.000163511	1
CX605723	CX605723	-0.860297	0.000161045	1
GART	GART	-0.860805	0.000158014	1
LOC100049987	KANSL1L	-0.861114	0.000156191	1
LOC100055574	CDC5L	-0.862545	0.000147966	1
ENSECAT00000009481	ENSECAT00000009481	-0.862807	0.000146498	1
JL621556	JL621556	-0.863084	0.000144959	1
LOC100630474	ZC2HC1B	-0.864498	0.000137306	1
CX594524	CX594524	-0.865997	0.000129543	1
IRS2	IRS2	-0.866593	0.000126561	1
JL621348	JL621348	-0.871008	0.000106108	1
CD536499	CD536499	-0.872072	0.000101598	1
USP48	USP31	-0.872505	9.98e-05	1
A_69_P122542	CELSR2	-0.872871	9.83e-05	1
CWC22	CWC22	-0.875383	8.85e-05	1
CX602572	CX602572	-0.877663	8.04e-05	1
CREBBP	CREBBP	-0.878171	7.86e-05	1
PPP3CA	PPP3CA	-0.879263	7.5e-05	1
CX603968	CX603968	-0.879939	7.28e-05	1
LOC100061459	DYNC2H1	-0.880176	7.2e-05	1
JL618180	JL618180	-0.882058	6.63e-05	1
RBMS1	RBMS1	-0.884303	5.99e-05	1
LOC100052206	DNAJB13	-0.887114	5.26e-05	1
ALDH7A1	ALDH7A1	-0.888131	5.02e-05	1
TANC1	TANC1	-0.889897	4.61e-05	1
BRWD3	BRWD3	-0.890234	4.54e-05	1
PPIL4	PPIL4	-0.893209	3.92e-05	1
ENSECAT00000008888	C17orf97	-0.898265	3.04e-05	1
KDM2A	KDM2A	-0.898401	3.01e-05	1
ENSECAT00000026741	ENSECAT00000026741	-0.898889	2.94e-05	1
A_69_P108053	A_69_P108053	-0.898959	2.93e-05	1
RBM27	RBM27	-0.907015	1.88e-05	1
AHCTF1	AHCTF1	-0.908717	1.71e-05	1
ENSECAT00000007517	ENSECAT00000007517	-0.921569	7.6e-06	1
DN509230	DN509230	-0.924068	6.39e-06	1
JL621523	JL621523	-0.927684	4.92e-06	1
DN509274	DN509274	-0.93779	2.19e-06	1
JL622350	JL622350	-0.943865	1.26e-06	1
LOC100067217	UBE3C	0.928042	4.79e-06	2
A_69_P114251	TRIM65	0.900317	2.73e-05	2
A_69_P114252	TRIM65	0.898517	3e-05	2
A_69_P114254	TRIM65	0.89529	3.54e-05	2
JL616033	JL616033	0.879633	7.38e-05	2
JL618730	JL618730	0.87832	7.81e-05	2
CD468441	CD468441	0.869184	0.000114211	2
ARPC1A	ARPC1A	0.862685	0.000147179	2
LOC100073145	CENPV	0.862651	0.000147369	2
CX602788	CX602788	0.853244	0.000208173	2
A_69_P114255	TRIM65	0.853129	0.000209023	2
A_69_P114253	TRIM65	0.846613	0.000261915	2
HQ890022	TERF2IP	0.840948	0.000316092	2
A_69_P113381	CCDC77	0.839812	0.000327947	2
JL616963	JL616963	0.839297	0.000333448	2
JL619040	JL619040	0.838419	0.000342973	2
LOC100058744	METTL18	0.83401	0.000394164	2
CX604964	CX604964	0.823129	0.00054665	2
JL616510	JL616510	0.821204	0.000577907	2
LOC100057045	FAM122A	0.819803	0.000601532	2
JL622673	JL622673	0.819275	0.000610631	2
HQ889926	HQ889926	0.818958	0.000616135	2
CX594791	CX594791	0.816173	0.000666307	2
POLG2	POLG2	0.814937	0.000689572	2
JL641856	F2R	0.813322	0.000720933	2
CX601876	CX601876	0.81099	0.000768198	2
LOC100057137	LOC100057137	0.808394	0.000823651	2
LOC100061400	LOC100061400	0.80677	0.000859907	2
LOC100058807	RNASE11	0.806736	0.000860672	2
LOC100068097	MYC	0.804646	0.000909204	2
CX605536	IFIT5	0.802022	0.000973167	2
SMAD2	SMAD2	-0.801389	0.000989119	2
CCNT2	CCNT2	-0.801472	0.000987005	2
ENSECAT00000013238	MSANTD2	-0.802696	0.000956408	2
LOC100057312	PDCD6	-0.8027	0.000956304	2
LONP2	LONP2	-0.802846	0.000952708	2
ZNF200	ZNF200	-0.803114	0.000946137	2
LOC100629598	LOC100629598	-0.803838	0.000928546	2
CCDC109A	MCU	-0.803845	0.000928369	2
RRM2B	RRM2B	-0.804676	0.000908496	2
LNX2	LNX2	-0.804727	0.00090729	2
MTMR6	MTMR6	-0.805368	0.000892199	2
PGAP1	PGAP1	-0.805572	0.000887449	2
TGS1	TGS1	-0.805654	0.000885549	2
SATB1	SATB1	-0.805811	0.000881902	2
LOC100630335	LOC100630335	-0.805956	0.000878542	2
EPS15	EPS15	-0.806125	0.000874645	2
AGPAT9	AGPAT9	-0.80615	0.000874078	2
LOC100059853	HPD	-0.80658	0.000864233	2
ELF1	ELF1	-0.806639	0.000862872	2
ATP7A	ATP7A	-0.806711	0.000861249	2
ATP2B4	ATP2B4	-0.806789	0.000859481	2
RASGRP1	RASGRP1	-0.807202	0.000850136	2
SYTL2	SYTL2	-0.80726	0.000848843	2
UBR2	UBR2	-0.80732	0.00084749	2
RBL1	RBL1	-0.807673	0.000839583	2
LOC100051676	VCPKMT	-0.807744	0.000838016	2
FNIP1	FNIP1	-0.808894	0.000812731	2
ENSECAT00000009738	COL5A3	-0.809291	0.000804139	2
AY921386	AY921386	-0.810614	0.000776034	2
PDZD2	PDZD2	-0.810762	0.000772935	2
DN509872	DN509872	-0.810969	0.000768626	2
WSB1	WSB1	-0.811139	0.000765102	2
LOC100071419	B4GALT5	-0.812018	0.000747076	2
ENSECAT00000009733	ENSECAT00000009733	-0.812098	0.000745443	2
LOC100050549	MRPL15	-0.812211	0.000743156	2
ENSECAT00000001105	TOR1AIP1	-0.812977	0.000727779	2
ENSECAT00000006313	ENSECAT00000006313	-0.814367	0.000700506	2
FBXW11	FBXW11	-0.814379	0.000700277	2
DN505901	DN505901	-0.814573	0.000696538	2
hsa.miR.1296.3p		-0.815159	0.000685335	2
ENSECAT00000002138	ENSECAT00000002138	-0.815515	0.00067861	2
Sep.02		-0.815938	0.000670673	2
ENSECAT00000019241	ENSECAT00000019241	-0.816186	0.000666063	2
GMEB1	GMEB1	-0.816446	0.000661241	2
MFAP3	MFAP3	-0.816496	0.000660329	2
RUNX3	RUNX3	-0.816833	0.000654136	2
LAMP2	LAMP2	-0.817904	0.000634765	2
PJA1	PJA1	-0.818228	0.000628997	2
LOC100051376	PDP1	-0.818343	0.000626956	2
SLC25A24	SLC25A24	-0.818396	0.000626013	2
MAPK14	MAPK14	-0.818415	0.000625686	2
ENSECAT00000014247	ENSECAT00000014247	-0.818545	0.000623394	2
ENSECAT00000003349	ENSECAT00000003349	-0.818948	0.000616317	2
ENSECAT00000022367	XM_005603968	-0.819238	0.000611267	2
LOC100050013	C2orf49	-0.819929	0.000599372	2
LOC100064019	EIF5A2	-0.821103	0.000579579	2
ENSECAT00000022826	ENSECAT00000022826	-0.82117	0.000578467	2
LOC100055980	ANKRD46	-0.821328	0.000575857	2
ENSECAT00000021290	RAX	-0.821622	0.000571009	2
A_69_P117146	A_69_P117146	-0.822678	0.000553846	2
LOC100070736	USP28	-0.823207	0.000545413	2
ENSECAT00000004172	ENSECAT00000004172	-0.823459	0.000541433	2
ENSECAT00000001692	ENSECAT00000001692	-0.823648	0.000538453	2
FBXL20	FBXL20	-0.823716	0.000537397	2
A_69_P117506	HN1L	-0.8238	0.00053607	2
LRRC47	LRRC47	-0.823975	0.000533338	2
LOC100060623	SPRTN	-0.824088	0.000531587	2
LOC100059045	NAPB	-0.824099	0.000531419	2
ZBTB38	ZBTB38	-0.824175	0.000530237	2
CROT	CROT	-0.825337	0.000512467	2
LIMS1	LIMS1	-0.825539	0.000509413	2
LOC100068032	IKZF3	-0.825696	0.000507065	2
LOC100059122	TMEM245	-0.825816	0.00050527	2
ITGAV	ITGAV	-0.825891	0.00050415	2
LOC100053515	ZRANB2	-0.826232	0.000499099	2
ENSECAT00000022068	NBEAL1	-0.826294	0.00049818	2
LOC100054604	MFSD1	-0.826867	0.000489781	2
ENSECAT00000017982	ENSECAT00000017982	-0.826911	0.000489138	2
ENSECAT00000015868	AGFG1	-0.826954	0.000488517	2
LOC100062056	LOC100062056	-0.82712	0.00048611	2
CD471179	CD471179	-0.828279	0.000469563	2
MSL2	MSL2	-0.828629	0.000464656	2
CSNK1A1	CSNK1A1	-0.82873	0.00046324	2
LOC100050816	ARF4	-0.829236	0.000456233	2
ATG2B	ATG2B	-0.829633	0.000450797	2
LOC100055636	TMEM41B	-0.829682	0.000450125	2
LOC100068757	PRSS33	-0.830489	0.000439239	2
RAD21	RAD21	-0.830667	0.000436873	2
CNOT6L	CNOT6L	-0.830883	0.000434006	2
ARFGEF1	ARFGEF1	-0.83116	0.000430354	2
CD466010	CD466010	-0.831666	0.000423737	2
LOC100056043	UBP1	-0.832154	0.000417439	2
LNPEP	LNPEP	-0.832242	0.000416316	2
ENSECAT00000009667	ENSECAT00000009667	-0.832795	0.000409287	2
BI961012	BI961012	-0.832884	0.000408163	2
LOC100063229	ZNF814	-0.833064	0.000405896	2
LOC100072780	PPP2CA	-0.833276	0.000403241	2
ENSECAT00000011302	HECW1	-0.83372	0.000397736	2
SBNO1	SBNO1	-0.835505	0.000376171	2
ENSECAT00000005496	ENSECAT00000005496	-0.835717	0.000373677	2
ENSECAT00000009389	NAB1	-0.836401	0.000365706	2
LOC100073259	SPZ1	-0.837159	0.000357026	2
LOC100051010	VPS4B	-0.8373	0.00035544	2
ENSECAT00000006259	ENSECAT00000006259	-0.837342	0.000354964	2
JL615949	JL615949	-0.838234	0.000345008	2
LOC100059771	GOSR1	-0.838906	0.000337658	2
DDX6	DDX6	-0.839393	0.000332412	2
LOC100630847	SEH1L	-0.839614	0.00033005	2
SLC9A6	SLC9A6	-0.840134	0.000324552	2
LOC100630162	LOC100630162	-0.840357	0.000322218	2
hsa.miR.574.5p		-0.841003	0.000315524	2
LOC100060050	ZNF304	-0.841706	0.000308365	2
DPY19L3	DPY19L3	-0.842113	0.000304282	2
JL620022	JL620022	-0.842994	0.00029559	2
SGK3	SGK3	-0.843626	0.000289476	2
LOC100071970	TMEM209	-0.844323	0.000282848	2
TARDBP	TARDBP	-0.845175	0.000274914	2
PTPN4	PTPN4	-0.845246	0.000274256	2
OCIAD1	OCIAD1	-0.84546	0.000272293	2
LOC100050597	STX16	-0.845721	0.000269917	2
CPD	CPD	-0.846278	0.000264897	2
LOC100065995	FAM45A	-0.847164	0.000257071	2
NUFIP2	NUFIP2	-0.848091	0.000249082	2
RCBTB2	RCBTB2	-0.848269	0.00024757	2
DIP2B	DIP2B	-0.84898	0.000241601	2
SERPINE2	SERPINE2	-0.849178	0.000239957	2
LOC100070214	DUT	-0.849301	0.000238941	2
CX594621	CX594621	-0.849901	0.000234042	2
LOC100061199	COQ2	-0.850778	0.000227018	2
PCNX	PCNX	-0.85207	0.000216981	2
ARAP2	ARAP2	-0.8521	0.000216757	2
A_69_P116862	A_69_P116862	-0.852291	0.000215303	2
LOC100069832	SPPL2A	-0.85235	0.000214853	2
AY246785	AY246785	-0.852401	0.000214473	2
CX600791	CX600791	-0.852471	0.000213939	2
A_69_P122521	A_69_P122521	-0.853192	0.000208554	2
CX602755	CX602755	-0.854061	0.000202214	2
LOC100058672	SLAMF6	-0.85453	0.000198851	2
GUCY1A3	GUCY1A3	-0.856958	0.000182158	2
ADPGK	ADPGK	-0.857453	0.000178893	2
BCL2L13	BCL2L13	-0.858005	0.000175313	2
LOC100063427	CDC42SE2	-0.858745	0.000170603	2
COG6	COG6	-0.858848	0.000169955	2
A_69_P122027	A_69_P122027	-0.858989	0.000169069	2
LOC100058949	TRUB1	-0.859257	0.000167401	2
DHX9	DHX9	-0.859856	0.000163714	2
A_69_P128749	A_69_P128749	-0.860298	0.000161037	2
VTI1A	VTI1A	-0.861806	0.000152167	2
ZBTB41	ZBTB41	-0.862366	0.000148979	2
ROD1	PTBP3	-0.862639	0.000147438	2
ENSECAT00000011855	FAM178A	-0.863078	0.000144995	2
WDR37	WDR37	-0.863417	0.000143125	2
SENP1	SENP1	-0.866621	0.00012642	2
VEGF	VEGFB	-0.868758	0.000116173	2
A_69_P129476	TPM1	-0.869752	0.000111635	2
CX593953	CX593953	-0.870113	0.000110025	2
RBL2	RBL2	-0.870722	0.000107346	2
LOC100051429	MPLKIP	-0.875161	8.94e-05	2
A_69_P128748	A_69_P128748	-0.876997	8.27e-05	2
A_69_P124621	TAOK1	-0.877013	8.26e-05	2
LOC100063925	OSTF1	-0.879011	7.58e-05	2
CX601358	CX601358	-0.880039	7.25e-05	2
LOC100057540	KIAA0907	-0.880292	7.17e-05	2
LOC100059619	SRI	-0.882072	6.62e-05	2
LOC100071180	PDCL	-0.882612	6.47e-05	2
LOC100053262	ZNF217	-0.882661	6.45e-05	2
INTS6	INTS6	-0.885734	5.61e-05	2
LOC100070650	GPR141	-0.885804	5.59e-05	2
MAN2A1	MAN2A1	-0.886279	5.47e-05	2
COG3	COG3	-0.888693	4.88e-05	2
MCM9	MCM9	-0.888995	4.82e-05	2
LOC100052514	SLBP	-0.890979	4.38e-05	2
LOC100053359	HGSNAT	-0.89132	4.31e-05	2
LOC100056635	EGLN3	-0.891979	4.17e-05	2
LOC100056674	LRRC57	-0.893777	3.82e-05	2
LOC100054851	GOLPH3L	-0.894321	3.71e-05	2
ENSECAT00000017573	EFTUD1	-0.895083	3.57e-05	2
A_69_P116863	A_69_P116863	-0.896293	3.36e-05	2
ENSECAT00000002157	CD80	-0.89652	3.32e-05	2
LOC100058244	PPTC7	-0.897946	3.09e-05	2
A_69_P128747	A_69_P128747	-0.898064	3.07e-05	2
LOC100051272	ELOVL7	-0.899874	2.79e-05	2
LOC100057539	FAM91A1	-0.900876	2.65e-05	2
LOC100050551	SOAT1	-0.901943	2.5e-05	2
SLC46A3	SLC46A3	-0.912863	1.33e-05	2
LOC100065448	YTHDF3	-0.919068	8.99e-06	2
NFAT5	NFAT5	-0.920828	7.99e-06	2
SHPRH	SHPRH	-0.923165	6.81e-06	2
DN508645	DN508645	-0.926004	5.57e-06	2
PELI1	PELI1	-0.930113	4.1e-06	2
LOC100058183	MOB1A	-0.93558	2.65e-06	2
ENSECAT00000000749	RICTOR	-0.939896	1.82e-06	2
NR2C1	NR2C1	-0.952802	4.95e-07	2
LOC100067359	PLEKHA3	-0.95304	4.81e-07	2
HECA	HECA	-0.954759	3.93e-07	2
RAD23B	RAD23B	-0.959313	2.21e-07	2
