# Supplementary material for: Understanding the response to endurance exercise using a systems biology approach: combining blood metabolomics, transcriptomics and miRNomics in horses
Source: BMC Genomics. 2017 Feb 17;18:187. doi: 10.1186/s12864-017-3571-3 (PMC5316211; doi:10.1186/s12864-017-3571-3)
Supplement: Additional file 13: — Factor scores of multiple factor analysis for the observations on the axis 1 and 2 in the validation set at T1. (XLS 316 kb) [file 12864_2017_3571_MOESM13_ESM.xls]

## Sheet: TableS9.xls
Table S9. Factor scores of multiple factorial analysis for the observations on the axis 1 and 2 in the validation set at T1.
ID	GeneSymbol	Correlation	p.value	PC
hsa.miR.223.3p		-0.930358	2.23264e-08	2
CNOT10	CNOT10	-0.903999	2.67e-07	1
hsa.miR.4317		-0.89101	7.07593e-07	2
eca.miR.350		-0.881959	1.30053e-06	2
LOC100066943	PCED1A	-0.876695	1.81e-06	1
CX596707	CX596707	-0.874619	2.06e-06	1
LOC100055744	OXLD1	-0.874557	2.07e-06	1
hsa.miR.192.5p		-0.87412	2.12014e-06	2
hsa.miR.194.5p		-0.871995	2.40721e-06	2
LOC100052586	LOC100052586	-0.87145	2.49e-06	1
ENSECAT00000011944	SPRYD7	-0.87049	2.63e-06	1
ACSF2	ACSF2	-0.869866	2.73e-06	1
hsa.miR.340.3p		-0.868709	2.91658e-06	2
LOC100053006	MRPL35	-0.867229	3.17474e-06	2
BAG4	BAG4	-0.867179	3.18e-06	1
hsa.miR.15b.3p		-0.864256	3.75321e-06	2
hsa.miR.215.3p		-0.860175	4.69332e-06	2
LOC100055259	LSM5	-0.858295	5.19034e-06	2
JL630868	JL630868	-0.854161	6.44411e-06	2
DBR1	DBR1	-0.852592	6.98e-06	1
LOC100629380	SSBP1	-0.852221	7.11694e-06	2
CX595121	HN1L	-0.851648	7.33e-06	1
hsa.miR.27a.3p		-0.850111	7.91607e-06	2
LOC100147234	TEX264	-0.849986	7.97e-06	1
LOC100069130	DCUN1D5	-0.847128	9.17662e-06	2
DN504044	DN504044	-0.842513	1.14646e-05	2
CX603349	CX603349	-0.841137	1.22e-05	1
ENSECAT00000000689	SEC22C	-0.839226	1.34e-05	1
LOC100049937		-0.838717	1.37e-05	1
CX605487	CX605487	-0.836864	1.49e-05	1
LOC100052367	DPM1	-0.836301	1.53033e-05	2
JL617869	JL617869	-0.835253	1.60489e-05	2
LOC100056701	ENY2	-0.83485	1.63434e-05	2
hsa.miR.186.5p		-0.834517	1.65904e-05	2
hsa.miR.30a.5p		-0.833905	1.70533e-05	2
hsa.miR.7.1.3p		-0.833155	1.76348e-05	2
CX603050	CX603050	-0.831453	1.9e-05	1
CDK7	CDK7	-0.830784	1.95866e-05	2
MRPL22	MRPL22	-0.830016	2.02567e-05	2
hsa.miR.10a.5p		-0.829689	2.05485e-05	2
LOC100063288	NDUFAF3	-0.829458	2.08e-05	1
SCFD1	SCFD1	-0.827954	2.21552e-05	2
hsa.miR.151a.3p		-0.827111	2.29738e-05	2
ENSECAT00000025754	ENSECAT00000025754	-0.826936	2.31463e-05	2
JL637670	JL637670	-0.826892	2.31905e-05	2
LOC100056938	MED30	-0.825061	2.50721e-05	2
RANBP6	RANBP6	-0.822857	2.75102e-05	2
hsa.miR.148a.3p		-0.821606	2.89813e-05	2
hsa.miR.30e.3p		-0.820965	2.97606e-05	2
JL638302	HHEX	-0.820763	3e-05	1
JL615949	JL615949	-0.820202	3.07e-05	1
JL622209	JL622209	-0.819065	3.2178e-05	2
ENSECAT00000016340	SF3B6	-0.818441	3.30066e-05	2
CX605899	CX605899	-0.818356	3.31e-05	1
LOC100050162	ABHD17B	-0.817994	3.36e-05	1
PPOX	PPOX	-0.817631	3.41e-05	1
LOC100053712	38411	-0.816091	3.63e-05	1
JL616699	ENDOD1	-0.814371	3.89e-05	1
ENSECAT00000006173	CRYL1	-0.813889	3.96e-05	1
ZFP161	ZBTB14	-0.812682	4.16e-05	1
LOC100058402	NDUFB5	-0.810362	4.55041e-05	2
RB1CC1	RB1CC1	-0.809986	4.61728e-05	2
LOC100050826	NRN1	-0.809458	4.71e-05	1
CX605019	CX605019	-0.809001	4.79633e-05	2
Methylene		-0.807929	0.000615496	1
ENSECAT00000005172	MOCS2	-0.804978	5.59034e-05	2
hsa.miR.374b.5p		-0.803788	5.84544e-05	2
hsa.miR.29a.3p		-0.803447	5.9205e-05	2
CX606029	CX606029	-0.80298	6.02e-05	1
ENSECAT00000021975	3176841600	-0.802337	6.17e-05	1
COPS5	COPS5	-0.801187	6.43798e-05	2
LOC100064844	RPF1	-0.801051	6.47044e-05	2
CPNE1	CPNE1	-0.800656	6.57e-05	1
MED21	MED21	-0.799975	6.73121e-05	2
LOC100054377	NDUFS5	-0.799696	6.80016e-05	2
CD535383	CD535383	-0.799034	6.97e-05	1
HQ890242	TMEM167A	-0.798951	6.98741e-05	2
LOC100060210	UBXN1	-0.798567	7.09e-05	1
MRPL13	MRPL13	-0.798366	7.13776e-05	2
LOC100050229	CSTF1	-0.797745	7.3e-05	1
A_69_P118745	PIN4	-0.79709	7.47465e-05	2
ENSECAT00000025811	SMIM20	-0.796911	7.52302e-05	2
LOC100071800	PSMD5	-0.796214	7.71e-05	1
LOC100063277	CPSF1	-0.79557	7.89e-05	1
LOC100629889	MRPS18C	-0.795518	7.90857e-05	2
ENSECAT00000013773	EF397516	-0.795169	8.00751e-05	2
ENSECAT00000024443	PCNT	-0.792535	8.79e-05	1
ENSECAT00000018948	ENSECAT00000018948	-0.792	8.96e-05	1
LOC100055238	VEGFB	-0.791896	8.99e-05	1
LOC100629763	TCTEX1D2	-0.791425	9.14e-05	1
ATXN7L2	ATXN7L2	-0.790913	9.3e-05	1
hsa.miR.374a.5p		-0.790654	9.38857e-05	2
SCAP	SCAP	-0.790118	9.56e-05	1
ENSECAT00000021284	SNRPG	-0.789386	9.8109e-05	2
LOC100064293	PSMA2	-0.789175	9.88253e-05	2
UBA3	UBA3	-0.788649	0.000100634	2
LOC100062325	FAM53C	-0.788447	0.000101337	1
ENSECAT00000019260	MRPL22	-0.787847	0.00010345	2
HQ890184	TRNT1	-0.787504	0.000104671	2
LOC100061750	NPRL2	-0.786986	0.000106543	1
CD469456	DHRS11	-0.786824	0.000107132	1
LOC100055565	DTWD1	-0.786819	0.000107153	2
CX594711	CX594711	-0.786781	0.00010729	2
TBC1D15	TBC1D15	-0.786022	0.000110098	2
LOC100630875	PIGP	-0.785345	0.000112659	2
LOC100630569	MINOS1	-0.785138	0.000113448	2
DN510814	DN510814	-0.784062	0.000117642	1
hsa.miR.484		-0.782931	0.00012219	1
ENSECAT00000009100	BUD13	-0.782462	0.000124121	1
CX592434	CX592434	-0.780773	0.000131284	1
SELK	SELK	-0.780617	0.000131963	2
CX597407	CX597407	-0.78043	0.000132781	1
MRPL51	MRPL51	-0.780301	0.000133348	2
LOC100066471	MRPL13	-0.779419	0.000137275	2
hsa.miR.22.3p		-0.778923	0.000139528	2
LOC100062094	TIMM8B	-0.778554	0.000141224	2
LOC100064695	NDUFB2	-0.778179	0.000142964	2
TH1L	NELFCD	-0.77777	0.000144883	1
DN507036	DN507036	-0.776799	0.00014953	2
ZUFSP	ZUFSP	-0.77678	0.00014962	2
ZNF219	ZNF219	-0.776729	0.00014987	1
A_69_P118744	PIN4	-0.77644	0.000151281	2
LOC100050338	WDR61	-0.774811	0.000159434	2
ORC4	ORC4	-0.774363	0.000161741	2
LOC100060128	MTRF1L	-0.774293	0.000162103	2
A_69_P118743	PIN4	-0.774184	0.00016267	2
LOC100052082	MRPL51	-0.774042	0.000163412	2
hsa.miR.330.3p		-0.77352	0.000166159	2
CX600578	CX600578	-0.773388	0.000166857	1
LOC100050350	FAM107A	-0.77311	0.000168345	1
hsa.miR.26a.5p		-0.772873	0.000169618	2
hsa.miR.30b.5p		-0.772139	0.000173615	2
DN507076	DN507076	-0.772127	0.000173683	1
CX602926	CX602926	-0.772109	0.000173783	1
LOC100629288	LSM3	-0.771624	0.000176469	2
CX601621	CX601621	-0.771228	0.000178688	1
SCYL1	SCYL1	-0.771093	0.000179451	1
SEPHS1	SEPHS1	-0.770577	0.000182391	1
SLC41A2	SLC41A2	-0.770112	0.000185072	1
TXN	TXN	-0.769798	0.0001869	2
CD535860	CD535860	-0.76963	0.000187888	1
JL619734	JL619734	-0.769387	0.000189319	2
LOC100056859	UTP23	-0.769	0.000191623	2
LOC100060523	SHPK	-0.768718	0.000193318	1
CHD1	CHD1	-0.768459	0.00019488	2
hsa.miR.195.5p		-0.767878	0.000198428	2
JL628926	JL628926	-0.767868	0.000198494	2
LOC100063479	MTX1	-0.767737	0.000199299	1
LOC100058648	TMEM55B	-0.76766	0.000199775	1
LOC100057369	PDCD10	-0.767421	0.000201259	2
PIAS2	PIAS2	-0.767357	0.000201661	1
JL640968	JL640968	-0.767335	0.000201796	2
hsa.miR.128.3p		-0.766904	0.000204505	2
BM735424	BM735424	-0.766769	0.000205357	1
ZNF449	ZNF449	-0.766633	0.000206226	1
JL615854	JL615854	-0.76633	0.000208157	2
JL641405	JL641405	-0.766238	0.000208747	2
RAI2	RAI2	-0.766162	0.000209235	1
JL641304	HIGD1A	-0.765883	0.000211039	2
LOC100063019	KCTD14	-0.765718	0.000212115	1
LOC100066379	ATP5J	-0.765584	0.000212988	2
LOC100630146	CTNNBIP1	-0.765387	0.000214279	1
LOC100062866	SAR1B	-0.765336	0.000214617	2
LOC100050563	TRAPPC2	-0.765047	0.000216519	2
EIF2A	EIF2A	-0.764397	0.000220864	2
DN505753	DN505753	-0.763813	0.00022483	2
WWC3	WWC3	-0.763425	0.000227498	1
hsa.miR.30c.5p		-0.763004	0.000230423	2
CX598821	CTNNBIP1	-0.762935	0.000230905	1
TET3	TET3	-0.762815	0.000231746	1
A_69_P118741	PIN4	-0.762078	0.00023697	2
LOC100049903	PSMC6	-0.759716	0.000254383	2
hsa.miR.144.5p1		-0.759662	0.000254787	2
CX605674	CX605674	-0.759532	0.000255777	2
CX594481	CX594481	-0.759195	0.00025836	1
LOC100070817	NDUFA6	-0.759022	0.000259699	2
DN508295	DN508295	-0.758455	0.000264104	1
ENSECAT00000022350	GIN1	-0.75787	0.000268722	2
LOC100629560	POMP	-0.757072	0.000275134	2
hsa.miR.30d.5p		-0.756973	0.00027594	2
DN505708	DN505708	-0.756689	0.000278255	1
LOC100146426	CENPB	-0.756086	0.000283234	1
AZI2	AZI2	-0.756038	0.00028363	2
LOC100052013	SMIM11	-0.755821	0.00028544	2
LOC100057332	RCHY1	-0.755393	0.000289042	2
LOC100065122	CETN3	-0.755312	0.000289722	2
DN510855	DN510855	-0.754989	0.00029247	2
HQ889942	HQ889942	-0.754864	0.000293542	2
JL637961	JL637961	-0.75479	0.000294173	2
AASDH	AASDH	-0.754356	0.000297925	2
LOC100059401	ATP5J2	-0.754355	0.000297933	2
LOC100063802	HAT1	-0.754225	0.000299062	2
JL620656	C8H18orf32	-0.75418	0.000299449	2
LOC100050987	PSMA3	-0.753998	0.000301042	2
LOC100629872	MED7	-0.753473	0.000305667	2
LOC100629572	LOC100629572	-0.753279	0.000307387	2
LOC100049938	BCL2A1	-0.752944	0.000310379	2
CX601850	CX601850	-0.752816	0.000311533	2
LOC100630549	LOC100630549	-0.752531	0.000314107	2
CD472170	CD472170	-0.752269	0.000316488	1
A_69_P125011	RANBP6	-0.751644	0.000322234	2
LOC100061007	CWC15	-0.751516	0.000323423	2
ATP5J	ATP5J	-0.751383	0.000324666	2
ALDH7A1	ALDH7A1	-0.75135	0.000324972	1
A_69_P111516	ZNF292	-0.750721	0.000330885	2
SCD	SCD	-0.750664	0.000331423	1
LOC100056959	CBX2	-0.750091	0.000336903	1
LOC100629163	BBIP1	-0.749561	0.000342035	2
CD464716	CD464716	-0.749488	0.000342744	2
JL638579	JL638579	-0.749369	0.000343903	2
CX604598	CX604598	-0.749074	0.000346803	2
DN504582	DN504582	-0.748832	0.000349193	2
LOC100063929	RPA3	-0.748621	0.000351292	2
LOC100052858	FAM212A	-0.747925	0.000358286	1
DN504031	DN504031	-0.747853	0.00035901	1
LOC100060367	SNRPD1	-0.74765	0.000361084	2
ENSECAT00000024688	ENSECAT00000024688	-0.747602	0.000361566	2
JL630783	C11H17orf75	-0.747577	0.000361823	2
HSD17B4	HSD17B4	-0.74689	0.000368901	1
ANAPC1	ANAPC1	-0.74682	0.000369622	1
ENSECAT00000015498	GPC1	-0.746798	0.000369852	1
WDR20	WDR20	-0.746697	0.000370906	2
JL620640	DCUN1D1	-0.746687	0.000371006	2
ENSECAT00000023345	NDUFC1	-0.746487	0.0003731	2
LOC100062184	EFHB	-0.746248	0.000375612	2
LOC100055722	DCP1B	-0.745595	0.000382552	1
LOC100050502	TXNDC9	-0.745575	0.000382759	2
CX594112	CX594112	-0.744837	0.000390731	2
LOC100060198	SLC22A18	-0.744823	0.000390886	1
hsa.miR.28.5p		-0.744294	0.00039669	2
LOC100065109	LIPT2	-0.743954	0.000400451	1
LOC100061649	CUTA	-0.743679	0.00040352	1
CD466614	CD466614	-0.743071	0.000410374	1
ENSECAT00000018402	ZC3H15	-0.743039	0.000410741	2
LOC100053024	EFCAB11	-0.742934	0.000411938	2
POLR1B	POLR1B	-0.742897	0.000412363	1
CX602723	CX602723	-0.742482	0.000417115	2
PNPT1	PNPT1	-0.742414	0.000417891	2
LOC100059961	HN1	-0.742399	0.00041807	1
LOC100052701	PHOSPHO2	-0.742201	0.000420355	2
LOC100629664	LOC100629664	-0.742147	0.000420979	2
hsa.miR.362.5p		-0.741677	0.000426457	2
hsa.miR.29c.3p		-0.741343	0.000430399	2
LOC100630784	LOC100630784	-0.740943	0.000435146	1
LOC100052644	RPS27A	-0.740841	0.000436363	2
LOC100061658	ALKBH8	-0.740349	0.000442271	1
IP6K2	IP6K2	-0.739944	0.000447195	1
hsa.miR.27b.3p1		-0.739911	0.000447594	2
LOC100051118	TEX30	-0.739486	0.000452811	2
DN509504	DN509504	-0.739209	0.000456243	1
LOC100071532	NDUFA5	-0.739181	0.000456589	2
LOC100629558	PIN4	-0.738879	0.000460345	2
RUNDC3B	RUNDC3B	-0.738747	0.000462005	1
LOC100147255	LOC100147255	-0.738236	0.000468444	1
SNX2	SNX2	-0.737883	0.000472941	2
JL617308	JL617308	-0.737846	0.000473422	1
LOC100059410	EFHC2	-0.737428	0.000478789	1
JL619384	JL619384	-0.737404	0.000479099	2
hsa.miR.23a.3p		-0.737006	0.00048427	2
LOC100073184	SRP19	-0.736721	0.000488	2
LOC100146462	METTL12	-0.736361	0.000492747	1
JL619370	UBE2E1	-0.735751	0.000500877	2
hsa.miR.26b.3p		-0.735443	0.000505018	2
CX603142	CX603142	-0.734636	0.000516031	1
ACP6	ACP6	-0.734549	0.000517229	1
LOC100069808	FBXO45	-0.734451	0.000518576	1
A_69_P118742	PIN4	-0.734348	0.000520001	2
ENSECAT00000016248	RPL36AL	-0.734218	0.000521802	2
CX594215	CX594215	-0.734189	0.000522206	2
hsa.miR.19b.3p		-0.734076	0.000523785	2
LOC100059300	KCTD9	-0.733531	0.000531419	1
DNTTIP2	DNTTIP2	-0.73305	0.000538238	2
CX604997	CX604997	-0.732935	0.000539875	2
hsa.miR.30e.5p		-0.732926	0.000540014	2
LOC100630626	LOC100630626	-0.732547	0.000545453	2
LOC100060114	IDH3A	-0.732176	0.000550823	1
MDGA1	MDGA1	-0.732078	0.00055225	2
LOC100051195	CDKN2C	-0.731889	0.000554998	1
LOC100053532	SLC51B	-0.731724	0.000557424	2
LOC100058978	ARL6IP4	-0.731624	0.000558888	1
DN508648	DN508648	-0.731568	0.000559717	2
LOC100055900	ZBED5	-0.731285	0.000563897	2
LOC100067415	TATDN1	-0.731114	0.000566436	2
LOC100630244	LOC100630244	-0.731011	0.000567961	2
JL638096	TRAPPC6B	-0.730999	0.000568144	2
MRPS33	MRPS33	-0.730836	0.000570577	2
LOC100058835	NDUFA1	-0.730722	0.000572288	2
LOC100051419	ACYP1	-0.730565	0.000574654	2
CD467996	IPO9	-0.730466	0.000576144	1
LOC100060214	UBE2E1	-0.730099	0.000581699	2
CX592513	CX592513	-0.72927	0.000594428	2
FANCG	FANCG	-0.729038	0.000598034	1
ENSECAT00000002219	OR51T1	-0.729036	0.00059806	1
CX598729	CX598729	-0.729022	0.000598275	1
LOC100630815	LOC100630815	-0.728973	0.000599032	1
CX602892	CX602892	-0.728713	0.000603106	1
LOC100629448	LOC100629448	-0.728573	0.0006053	2
LOC100063992	RPL22L1	-0.728015	0.000614125	2
LOC100072155	ABHD15	-0.727815	0.000617316	1
LOC100050901	BTF3L4	-0.727794	0.000617663	2
PELI2	PELI2	-0.727606	0.000620677	1
CDS1	CDS1	-0.72753	0.000621885	1
G2E3	G2E3	-0.727402	0.000623945	2
LOC100053578	SPG21	-0.727262	0.000626216	1
SMYD2	SMYD2	-0.726622	0.000636644	1
ENSECAT00000016755	ENSECAT00000016755	-0.726424	0.000639891	2
LY96	LY96	-0.726343	0.000641231	2
LOC100062602	RPL26	-0.72617	0.000644093	2
GEMIN4	GEMIN4	-0.7256	0.000653594	1
hsa.miR.99a.3p		-0.725567	0.000654138	2
IPO4	IPO4	-0.725561	0.000654247	1
LOC100052460	LOC100052460	-0.725538	0.000654626	1
ENSECAT00000023205	RPL30	-0.725396	0.000657015	2
Phosphocoline		-0.725059	0.000662724	1
LOC100053213	CPSF2	-0.724781	0.000667448	1
PATZ1	PATZ1	-0.724707	0.000668716	1
TRIP4	TRIP4	-0.724658	0.000669539	1
LOC100629435	POLR1D	-0.724567	0.000671112	2
ENSECAT00000002774	ENSECAT00000002774	-0.724089	0.000679343	2
PABPC4	PABPC4	-0.723485	0.000689871	1
CX602690	CX602690	-0.723481	0.000689948	2
ENSECAT00000011355	HIGD1A	-0.723367	0.000691944	2
JL619344	JL619344	-0.722921	0.000699824	2
DN508620	DN508620	-0.722443	0.000708359	2
LOC100063216	RPS25	-0.722123	0.000714114	2
JL621799	JL621799	-0.722074	0.000714992	2
MTA2	MTA2	-0.721856	0.000718948	1
MRPS14	MRPS14	-0.721839	0.000719258	2
LOC100054503	SLC25A14	-0.71974	0.000758239	2
DAG1	DAG1	-0.719599	0.000760912	1
LOC100060658	LOC100060658	-0.719593	0.000761033	2
eca.miR.451		-0.718963	0.000773108	2
DN504741	DN504741	-0.718951	0.000773348	1
LOC100072474	TAF1B	-0.718722	0.000777772	1
LOC100049885	TPRKB	-0.718545	0.000781218	2
CX605401	CX605401	-0.718204	0.000787871	1
JL616254	JL616254	-0.718135	0.000789228	2
LOC100066856	KRT34	-0.718127	0.000789386	1
JL640427	JL640427	-0.717686	0.000798081	2
JL617175	JL617175	-0.717647	0.00079885	1
CX597659	CX597659	-0.717581	0.000800156	1
hsa.miR.1306.5p		-0.71743	0.000803155	1
LOC100052007	DHX29	-0.717186	0.000808035	1
LOC100059496	NUDCD2	-0.716681	0.000818201	2
DN511229	DN511229	-0.716603	0.00081978	1
LOC100051355	NUDT21	-0.71659	0.000820041	1
hsa.miR.564		-0.716308	0.000825775	1
ITFG1	ITFG1	-0.715931	0.000833485	2
PTBP2	PTBP2	-0.715572	0.000840901	2
LOC100050363	SGTB	-0.715435	0.000843741	1
ZNF165	ZNF165	-0.715304	0.00084645	2
LOC100059627	UQCRB	-0.715195	0.00084872	2
JL616952	JL616952	-0.714556	0.000862136	2
LOC100060636	AGA	-0.71424	0.000868839	1
LOC100058117	ISG20L2	-0.713941	0.000875208	1
DN510926	DN510926	-0.71349	0.000884908	1
LOC100065729	LOC100065729	-0.713484	0.000885033	2
ZNF582	ZNF582	-0.71345	0.000885781	2
LOC100630793	RPL30	-0.713055	0.000894339	2
hsa.miR.451a		-0.713054	0.000894367	2
LOC100050246	SFT2D1	-0.712709	0.000901909	2
LOC100065901	KIAA1143	-0.712405	0.000908598	2
JL620022	JL620022	-0.712014	0.000917266	1
LOC100067453	LRRC73	-0.711949	0.000918721	1
CD535647	CD535647	-0.711845	0.000921044	1
hsa.miR.19a.3p1		-0.711496	0.000928857	2
ENSECAT00000009949	HNRNPD	-0.711025	0.000939498	1
hsa.miR.142.3p		-0.710955	0.000941092	2
CX605585	CX605585	-0.710741	0.000945971	2
LOC100064670	MRPS33	-0.710337	0.000955225	2
hsa.miR.23b.3p		-0.710142	0.000959725	2
LOC100630209	COX7A2	-0.710115	0.000960343	2
LOC100052668	MRPS14	-0.709415	0.000976646	2
LOC100052429	SLIRP	-0.709393	0.000977154	2
LOC100050115	DPH5	-0.709373	0.000977625	2
ENSECAT00000022728	POLR2K	-0.709314	0.000979015	2
LOC100054270	ZNF22	-0.709192	0.000981882	1
JL616485	JL616485	-0.709123	0.000983521	2
DN505143	DN505143	-0.708915	0.000988426	2
JL640464	JL640464	-0.70879	0.000991385	1
A_69_P115866	EIF5B	-0.708473	0.00099894	2
LOC100064041	CHCHD1	-0.708205	0.00100535	2
MAGED4	MAGED4	-0.708137	0.001007	1
LOC100062625	LOC100062625	-0.70794	0.00101175	1
LOC100070085	LOC100070085	-0.707792	0.00101531	2
CX601808	CX601808	-0.707395	0.00102496	1
LOC100059235	RPL31	-0.707321	0.00102679	2
LOC100146305	SURF2	-0.707247	0.0010286	1
hsa.miR.155.5p		-0.707237	0.00102882	2
hsa.miR.4507		-0.706983	0.00103506	1
BAZ2B	BAZ2B	-0.706909	0.00103689	2
ENSECAT00000016925	TOPBP1	-0.706675	0.00104268	1
LOC100051662	DGKA	-0.706551	0.00104573	1
hsa.miR.7.5p1		-0.706081	0.00105746	2
hsa.miR.151b		-0.705986	0.00105984	2
LOC100052589	MTIF2	-0.705864	0.00106291	2
LOC100073228	RFESD	-0.705695	0.00106717	2
LOC100630316	LOC100630316	-0.705406	0.00107449	2
LOC100053103	DLX1	-0.705341	0.00107613	2
LOC100051820	GPSM3	-0.705324	0.00107658	1
LOC100063707	SHISA4	-0.705228	0.00107902	1
DN506109	DN506109	-0.705118	0.00108181	2
ENSECAT00000022914	ENSECAT00000022914	-0.7051	0.00108227	1
ENSECAT00000019668	RPL38	-0.70489	0.00108766	2
ENSECAT00000025677	ENSECAT00000025677	-0.704801	0.00108994	2
LOC100060994	MAGOH	-0.704792	0.00109016	2
ENSECAT00000009962	SLC25A12	-0.704786	0.00109032	2
LOC100049936	ZNF32	-0.704609	0.00109487	1
CX593935	CX593935	-0.704441	0.00109922	1
CLEC12A	CLEC12A	-0.704048	0.00110941	2
LOC100066572	LOC100066572	-0.703825	0.00111525	1
RCOR1	RCOR1	-0.703469	0.0011246	1
SLC1A3	SLC1A3	-0.702913	0.00113935	1
ENSECAT00000008134	TMEM235	-0.702813	0.00114201	1
LOC100629492	ALG13	-0.702541	0.00114929	2
WASH1	WASH1	-0.702418	0.00115261	1
CX597904	CX597904	-0.702414	0.00115271	2
CX602642	CX602642	-0.701949	0.00116528	1
hsa.miR.628.3p		-0.701877	0.00116724	2
JL629327	JL629327	-0.70156	0.00117588	1
ZNF639	ZNF639	-0.701456	0.00117872	1
LOC100063983	TMEM223	-0.701383	0.00118073	1
CD467672	CD467672	-0.701049	0.00118992	1
CD535830	CD535830	-0.700977	0.00119193	2
CTSA	CTSA	-0.700726	0.00119888	1
LOC100059424	TNFRSF25	-0.700624	0.00120174	1
CX603619	CX603619	-0.700578	0.001203	1
LOC100052533	LOC100052533	-0.700282	0.00121129	2
LOC100056789	OR6K6	-0.700152	0.00121492	1
LOC100053044	MXD4	-0.699323	0.00123843	1
JL640831	JL640831	-0.69898	0.00124826	2
LOC100053081	RPS20	-0.698931	0.00124967	2
TTC32	TTC32	-0.698784	0.00125392	2
hsa.miR.21.5p1		-0.698295	0.00126808	2
LOC100061027	DERL2	-0.697677	0.0012862	2
MUT	MUT	-0.697493	0.00129164	1
ARID4B	ARID4B	-0.69735	0.00129587	2
LOC100052202	GTF2B	-0.69717	0.00130123	2
hsa.miR.29c.5p		-0.69714	0.0013021	2
LOC100066144	B4GALT3	-0.695924	0.00133874	1
hsa.miR.4687.3p		-0.6957	0.00134559	1
JL620028	RAB3GAP1	-0.695696	0.00134571	2
DLD	DLD	-0.69553	0.0013508	1
LOC100051459	UXT	-0.695485	0.00135217	2
DN507107	DN507107	-0.695374	0.0013556	1
AY246828	AY246828	-0.695272	0.00135875	2
hsa.miR.361.5p		-0.695043	0.00136581	2
CD464708	CD464708	-0.694859	0.00137151	2
JL622925	TTC17	-0.694843	0.00137201	1
LOC100068986	OR51B6	-0.694615	0.00137913	1
MINK1	MINK1	-0.69453	0.00138178	1
CX592735	CX592735	-0.693963	0.00139962	1
ENSECAT00000015831	GPR137	-0.693801	0.00140476	1
ENSECAT00000018507	WDR49	-0.693724	0.00140718	1
CDK16	CDK16	-0.693646	0.00140968	1
hsa.miR.29b.3p		-0.693549	0.00141275	2
ENSECAT00000017344	ENSECAT00000017344	-0.693504	0.00141421	2
LOC100053298	PIGF	-0.69339	0.00141785	2
JL618923	JL618923	-0.693272	0.00142161	2
SOCS5	SOCS5	-0.693255	0.00142215	2
A_69_P128671	NFIA	-0.693105	0.00142695	1
LOC100066400	QRSL1	-0.693063	0.00142832	1
LOC100050737	MITD1	-0.693037	0.00142916	2
LOC100066579	LOC100066579	-0.692961	0.00143159	1
USP15	USP15	-0.692739	0.00143878	2
JL639402	PA2G4	-0.692552	0.00144483	1
JL627316	JL627316	-0.69254	0.00144522	2
LOC100071119	NEURL2	-0.692259	0.00145436	1
JL638364	ZNF654	-0.692258	0.00145441	2
JL641587	JL641587	-0.692214	0.00145585	1
LOC100630213	COX20	-0.69221	0.00145598	2
LOC100055183	C1GALT1C1	-0.692149	0.00145797	2
ENSECAT00000009922	RIN3	-0.691884	0.00146665	2
CX596102	CX596102	-0.69178	0.00147007	1
hsa.miR.423.3p		-0.691078	0.00149334	1
ATP6V0D2	ATP6V0D2	-0.691069	0.00149364	1
BI961236	BI961236	-0.691026	0.00149508	1
JL641570	JL641570	-0.690868	0.00150035	2
JL640619	JL640619	-0.690329	0.00151852	1
JL622550	JL622550	-0.690073	0.00152718	1
LIPT1	LIPT1	-0.689534	0.00154562	2
LOC100052976	ARL1	-0.689519	0.00154612	2
FBXO32	FBXO32	-0.689087	0.00156101	1
JL619425	JL619425	-0.688753	0.00157261	1
ENSECAT00000010079	HNRNPD	-0.688631	0.00157686	1
CX603140	CX603140	-0.688572	0.00157891	1
LOC100063996	AGPAT5	-0.688557	0.00157943	1
CX605104	CX605104	-0.688396	0.00158508	2
LOC100063824	LOC100063824	-0.688329	0.00158742	2
JL639176	JL639176	-0.688238	0.00159064	1
LOC100067735	HCFC2	-0.688227	0.00159102	1
LOC100069540	LOC100069540	-0.688219	0.00159131	1
SBF1	SBF1	-0.687862	0.00160389	1
LOC100050763	METTL25	-0.68776	0.00160749	1
LOC100147547	WBP4	-0.687679	0.00161038	1
SF3B2	SF3B2	-0.687567	0.00161435	1
PIGT	PIGT	-0.687484	0.00161732	1
PIK3C3	PIK3C3	-0.687356	0.00162189	1
LOC100068847	FBXO7	-0.687332	0.00162276	1
LOC100072697	CXCL14	-0.687079	0.00163182	1
LOC100066960	LOC100066960	-0.686825	0.00164094	1
CD536660	CD536660	-0.686504	0.00165257	2
ENSECAT00000025642	MOB3C	-0.686392	0.00165663	1
LOC100057956	KATNBL1	-0.686321	0.00165921	2
CX603457	FAM20B	-0.686296	0.00166015	1
LOC100062666	FAM13C	-0.685916	0.00167403	1
LOC100050031	ZFAND5	-0.685852	0.00167636	1
PTPN23	PTPN23	-0.685779	0.00167904	1
SMYD3	SMYD3	-0.685631	0.00168451	1
LOC100066356	COL6A3	-0.685318	0.00169608	1
A_69_P128776	ERP44	-0.68523	0.00169935	2
ENSECAT00000014773	CABYR	-0.685155	0.00170213	1
DN506483	DN506483	-0.685132	0.001703	1
CX603713	CX603713	-0.685017	0.00170725	2
LOC100630094	ORAOV1	-0.685007	0.00170764	2
LOC100146898	NOL7	-0.684985	0.00170845	2
JL617837	JL617837	-0.684933	0.0017104	2
LOC100057766	PPP2R3C	-0.684746	0.0017174	2
CX600002	CX600002	-0.684578	0.00172368	1
A_69_P103471	UBE2G1	-0.684393	0.00173066	1
LOC100070072	MUC20	-0.684356	0.00173205	1
JL618871	JL618871	-0.684336	0.00173281	1
PAM	PAM	-0.684168	0.00173915	1
CX595831	CX595831	-0.683984	0.00174613	2
CCDC112	CCDC112	-0.683656	0.00175861	2
JL627113	JL627113	-0.683146	0.00177822	2
CX600892	CX600892	-0.682799	0.00179164	1
ESCO1	ESCO1	-0.682784	0.00179218	2
LOC100054153	RTCB	-0.68265	0.00179741	1
hsa.miR.16.5p1		-0.682637	0.00179791	2
LOC100058321	LTA	-0.682456	0.00180497	1
JL621232	JL621232	-0.682287	0.00181157	1
LOC100052781	CCDC68	-0.681916	0.00182614	1
LOC100060195	CCDC138	-0.681631	0.0018374	2
LOC100629285	LOC100629285	-0.681358	0.00184826	2
JL619317	ZNF184	-0.680994	0.0018628	2
LOC100050811	SNX15	-0.680829	0.00186943	1
LOC100061829	C11orf87	-0.680448	0.00188476	1
LOC100055899	MON2	-0.68037	0.00188794	2
LOC100630631	C1orf54	-0.680225	0.00189382	2
CX603634	CX603634	-0.680023	0.00190204	2
LOC100051621	GCA	-0.679963	0.00190447	2
JL616261	PPIL1	-0.679936	0.00190559	2
AARS	AARS	-0.679462	0.001925	1
LOC100629176	SPCS3	-0.679446	0.00192568	2
LOC100072238	PPIL6	-0.679426	0.00192651	2
RBM45	RBM45	-0.679367	0.00192894	1
LOC100065602	RYK	-0.679152	0.00193782	1
DN504175	DN504175	-0.678916	0.00194758	2
CX604744	CX604744	-0.678681	0.00195739	1
LOC100062531	SUPT20H	-0.678433	0.00196774	2
CX604874	CX604874	-0.67839	0.00196956	1
NIPBL	NIPBL	-0.678338	0.00197176	2
ZNF800	ZNF800	-0.678227	0.00197639	2
LOC100066289	UFM1	-0.678167	0.00197895	2
LOC100057462	LOC100057462	-0.678073	0.00198288	1
ENSECAT00000024887	RBBP4	-0.677538	0.00200558	1
LOC100069851	C1H10orf32	-0.67745	0.00200933	2
JL639184	JL639184	-0.676726	0.00204041	2
ENSECAT00000000972	DCAF6	-0.676632	0.00204447	2
LOC100055560	NOL8	-0.676582	0.00204664	1
LOC100062828	NKG7	-0.676497	0.00205031	1
ENSECAT00000025228	SMPDL3A	-0.676179	0.00206415	1
LOC100070903	CMBL	-0.676176	0.00206427	2
CX599248	CX599248	-0.676116	0.00206691	1
LOC100068778	MRPL19	-0.675994	0.00207224	2
VARS	VARS	-0.675893	0.00207667	1
ENSECAT00000025159	CSPG5	-0.675848	0.00207864	1
SF3A1	SF3A1	-0.675757	0.00208264	1
LOC100146685	LCMT2	-0.675483	0.00209468	1
LOC100056061	S100A12	-0.675387	0.00209893	2
JL640016	JL640016	-0.675194	0.00210746	1
LRRN2	LRRN2	-0.67475	0.00212724	1
CX600870	CX600870	-0.674654	0.00213153	1
ENSECAT00000007769	ENSECAT00000007769	-0.674597	0.00213408	2
CX593115	CX593115	-0.674591	0.00213435	2
WDR48	WDR48	-0.674506	0.00213817	2
LOC100052812	METTL5	-0.674458	0.00214032	2
TMPRSS7	TMPRSS7	-0.674301	0.00214739	2
JL639283	JL639283	-0.674232	0.00215049	2
LOC100057025	LOC100057025	-0.674026	0.0021598	1
ZWILCH	ZWILCH	-0.674015	0.00216034	1
RPS6KA1	RPS6KA1	-0.673732	0.00217315	1
CD535768	HGS	-0.673565	0.00218078	1
LOC100052349	SNCG	-0.673208	0.00219711	1
AY550007	AY550007	-0.673207	0.00219715	2
LOC100063960	NMRK1	-0.673163	0.00219919	2
LOC100051631	SNAPC1	-0.672987	0.00220729	2
JL624488	JL624488	-0.672939	0.00220949	1
LOC100069939	HDC	-0.672839	0.00221412	1
LOC100070273	CBX7	-0.672657	0.00222253	1
RPL35A	RPL35A	-0.672462	0.0022316	2
LOC100063908	EMC2	-0.672213	0.00224318	2
CX600065	CX600065	-0.671534	0.0022751	2
JL622916	JL622916	-0.671497	0.00227686	2
LOC100059446	SMPX	-0.671343	0.00228415	2
LOC100065764	DNAAF2	-0.671289	0.00228669	2
LOC100629277	C11orf1	-0.671085	0.0022964	2
LOC100051031	TRAPPC6B	-0.671011	0.00229993	2
ENSECAT00000007315	ENSECAT00000007315	-0.670883	0.00230605	2
ENSECAT00000002288	BRI3	-0.670782	0.00231085	1
ENSECAT00000021584	CD302	-0.670412	0.00232864	1
LOC100067270	AMOTL1	-0.670372	0.00233055	1
CX601917	CX601917	-0.670368	0.00233076	2
LOC100070732	CAPN13	-0.669745	0.00236093	2
JL619469	JL619469	-0.669744	0.00236099	1
KDELC1	KDELC1	-0.66973	0.00236168	1
LOC100062298	PPP1R36	-0.669638	0.00236617	2
ST7L	ST7L	-0.669531	0.00237137	2
JL640013	SMEK2	-0.669412	0.00237721	2
LOC100060102	TRIM64	-0.669247	0.00238532	1
LOC100630492	LOC100630492	-0.668155	0.00243949	1
MRPS36	MRPS36	-0.668123	0.00244109	2
hsa.miR.101.3p1		-0.667938	0.00245034	2
MME	MME	-0.667814	0.00245658	1
CX603682	CX603682	-0.667003	0.0024977	2
JL637621	JL637621	-0.666855	0.00250528	2
LOC100050619	C11orf73	-0.666819	0.0025071	2
JL630183	JL630183	-0.66671	0.00251269	2
KIFAP3	KIFAP3	-0.666708	0.00251276	2
ENSECAT00000004107	COA5	-0.666633	0.00251663	2
LOC100072017	LOC100072017	-0.666584	0.00251915	1
RHOA	RHOC	-0.666563	0.00252024	1
CX594849	CX594849	-0.666524	0.00252224	1
CX598088	CX598088	-0.666106	0.0025438	1
LOC100060408	PIWIL1	-0.66598	0.00255037	2
ACO2	ACO2	-0.665934	0.00255271	1
NAB2	NAB2	-0.66587	0.00255606	1
hsa.miR.151a.5p		-0.665775	0.00256099	2
LOC100071749	LPAR4	-0.66572	0.00256387	2
GW820050	GW820050	-0.66568	0.00256595	2
ZNF644	ZNF644	-0.66551	0.00257486	2
LOC100051159	XPR1	-0.665505	0.00257511	1
BM734707	BM734707	-0.665278	0.00258701	1
CCDC99	SPDL1	-0.665257	0.00258814	1
ENSECAT00000017784	CCDC63	-0.665059	0.00259853	1
LHB	LHB	-0.664703	0.00261737	1
LOC100063169	NDUFAF5	-0.66454	0.00262599	2
LOC100069523	ATP5G1	-0.66441	0.00263291	1
JL615862	GMFB	-0.664226	0.00264275	2
LOC100053649	PFDN4	-0.664137	0.00264751	2
TERF1	TERF1	-0.664124	0.00264823	2
FASTKD5	FASTKD5	-0.663982	0.00265581	2
LOC100061297	PSPH	-0.663978	0.00265607	1
LOC100062341	LOC100062341	-0.663933	0.00265844	1
CX596620	CX596620	-0.663906	0.00265994	1
CYS.ARNT		-0.663735	0.00266912	2
GATAD2B	GATAD2B	-0.663623	0.00267516	1
LOC100054749	ERP44	-0.663595	0.00267667	2
ENSECAT00000011575	HDGF	-0.663509	0.00268133	1
LOC100146842	LOC100146842	-0.663441	0.00268498	1
IL9R	IL9R	-0.663263	0.00269466	1
LOC100058744	METTL18	-0.663199	0.00269811	2
DN506948	DN506948	-0.662909	0.00271396	2
ENSECAT00000010966	PLEKHH3	-0.662405	0.00274162	1
hsa.miR.425.5p		-0.662242	0.00275061	2
LOC100059807	UBLCP1	-0.662226	0.00275147	1
DN510136	DN510136	-0.662194	0.00275322	2
ABCG8	ABCG8	-0.662186	0.0027537	1
CBLL1	CBLL1	-0.66199	0.00276457	1
CD470336	CD470336	-0.661963	0.00276602	1
LOC100629687	INF2	-0.661863	0.00277159	1
DN511071	DN511071	-0.661801	0.00277507	1
A_69_P111517	ZNF292	-0.661667	0.00278251	2
JL615852	JL615852	-0.661629	0.00278465	2
LOC100070876	NXPE4	-0.661529	0.00279022	2
hsa.miR.4530		-0.661225	0.00280727	1
LOC100059167	MRPL1	-0.661096	0.00281452	2
hsa.miR.1273g.3p		-0.661012	0.00281923	1
JL627888	JL627888	-0.66101	0.00281936	2
LOC100058594	LOC100058594	-0.660948	0.00282284	1
CD536750	CD536750	-0.660914	0.00282478	1
JL616400	JL616400	-0.660732	0.00283507	2
CX603467	CX603467	-0.660641	0.00284022	1
LOC100055056	SS18L2	-0.66063	0.00284087	2
LOC100050518	RBBP9	-0.660299	0.00285967	1
DISP1	DISP1	-0.660222	0.00286405	2
hsa.miR.26b.5p1		-0.660001	0.00287672	2
TM7SF3	TM7SF3	-0.659966	0.00287869	1
CX600443	CX600443	-0.65991	0.00288196	2
RFC3	RFC3	-0.659838	0.00288604	1
EXOC3	EXOC3	-0.659753	0.00289097	1
ENSECAT00000022833	ENSECAT00000022833	-0.659387	0.00291209	2
CD536642	CD536642	-0.659351	0.00291416	1
CX602251	CX602251	-0.659207	0.00292253	1
hsa.miR.423.5p		-0.659145	0.00292614	1
LOC100053507	GLT8D2	-0.659136	0.00292664	2
hsa.miR.1225.5p		-0.659071	0.00293044	1
ENSECAT00000004476	ENSECAT00000004476	-0.658945	0.00293776	2
LOC100068811	EVA1A	-0.658908	0.00293993	1
TRIM37	TRIM37	-0.658815	0.00294535	1
LOC100065822	GLRX5	-0.658731	0.00295027	1
CX602993	CX602993	-0.658718	0.00295105	1
LOC100070493	TM2D1	-0.658709	0.00295155	2
JL637695	JL637695	-0.658623	0.00295657	2
LOC100073005	RPS24	-0.65858	0.00295913	2
ENSECAT00000010740	CHCHD7	-0.6582	0.0029815	2
FZD1	FZD1	-0.658189	0.00298216	1
LOC100070183	ZBTB8OS	-0.658123	0.00298605	2
JL622509	JL622509	-0.658051	0.00299031	1
LOC100056769	STX12	-0.657939	0.00299691	2
TAF3	TAF3	-0.657939	0.00299693	1
hsa.miR.18a.5p1		-0.657893	0.00299966	2
LOC100054835	GLTSCR1L	-0.657517	0.00302203	1
LOC100057169	TMEM252	-0.657429	0.0030273	1
ENSECAT00000006751	ENSECAT00000006751	-0.657361	0.00303136	1
LOC100054157	LOC100054157	-0.657356	0.00303163	1
CX594727	CX594727	-0.657329	0.00303328	1
ENSECAT00000009434	RASAL3	-0.657306	0.00303466	1
NPHP1	NPHP1	-0.656793	0.00306552	1
CX599992	CX599992	-0.656632	0.00307525	2
JL627994	JL627994	-0.65657	0.00307897	1
ENSECAT00000002752	ZADH2	-0.656527	0.00308158	2
JL620696	JL620696	-0.656479	0.00308449	1
PRPF39	PRPF39	-0.656287	0.00309619	2
CX604397	CX604397	-0.656159	0.00310399	2
CX597921	TMEM200C	-0.656147	0.00310469	1
FBXO9	FBXO9	-0.65599	0.00311432	2
SRPK2	SRPK2	-0.655754	0.00312875	1
JL619155	JL619155	-0.65575	0.00312904	1
ENSECAT00000021676	PSMD7	-0.65562	0.00313702	2
LOC100073250	SSBP2	-0.655612	0.00313752	1
FRA10AC1.1		-0.655461	0.00314682	2
WDR19	WDR19	-0.65521	0.00316233	1
LOC100051094	BET1L	-0.655202	0.00316284	2
HEPACAM2	HEPACAM2	-0.655155	0.00316571	2
JL622781	JL622781	-0.655072	0.00317091	2
CNOT6	CNOT6	-0.654894	0.00318194	1
LOC100056465	CGRRF1	-0.654644	0.00319757	2
LOC100055965	LOC100055965	-0.654586	0.00320116	1
CD535650	CD535650	-0.654498	0.00320668	1
LOC100061284	NADSYN1	-0.654425	0.00321127	1
JL641766	JL641766	-0.65395	0.00324117	2
LOC100629673	MCTS1	-0.65387	0.00324626	2
XM_001916093	HSPA2	-0.653775	0.00325226	2
JL637704	JL637704	-0.65373	0.00325514	2
RIC8B	RIC8B	-0.65369	0.00325767	1
XM_001915317	XM_001915317	-0.653524	0.00326823	1
DN510872	DN510872	-0.653513	0.00326891	1
DN510207	DN510207	-0.653474	0.00327141	2
MLH1	MLH1	-0.653391	0.00327669	1
ENSECAT00000017407	PSRC1	-0.653368	0.00327815	2
ENSECAT00000013664	ENSECAT00000013664	-0.653354	0.00327905	1
LOC100058806	TOMM20	-0.653257	0.00328525	2
CD528390	CD528390	-0.653135	0.00329303	1
DN509048	DN509048	-0.652946	0.00330516	1
ENSECAT00000015972	TAF9	-0.652893	0.0033086	2
CX604537	CX604537	-0.652718	0.00331984	1
LOC100050696	RPL37A	-0.652418	0.00333923	2
MAN2A1	MAN2A1	-0.65241	0.00333972	1
LOC100057466	OR11A1	-0.652401	0.00334032	1
LOC100058310	LIN9	-0.652175	0.00335499	1
LOC100071941	LOC100071941	-0.651906	0.00337253	1
LOC100056800	OR4D1	-0.651819	0.00337819	2
LOC100051844	SS18	-0.651729	0.00338412	2
LOC100071373	SYF2	-0.651696	0.00338626	1
LOC100059211	C18orf8	-0.651396	0.00340596	1
A_69_P108650	SFT2D2	-0.651298	0.00341242	1
ENSECAT00000017673	KANK2	-0.651204	0.00341864	1
LOC100051271	NELFE	-0.651134	0.00342325	1
LOC100053634	UQCRFS1	-0.650913	0.00343791	1
OXSM	OXSM	-0.65091	0.00343809	2
A_69_P108647	SFT2D2	-0.650676	0.00345363	1
CD535740	CD535740	-0.650528	0.00346352	2
LOC100070187	LOC100070187	-0.650355	0.00347507	1
JL616091	JL616091	-0.650352	0.00347532	2
ENSECAT00000019756	KIRREL	-0.650349	0.00347548	1
ENSECAT00000011483	TP53INP2	-0.650313	0.00347788	1
TACC2	TACC2	-0.650259	0.0034815	1
LOC100054793	TBCC	-0.650203	0.00348529	1
LOC100059510	SIKE1	-0.650106	0.00349181	2
LOC100065740	MGAT2	-0.650053	0.00349538	2
JL619032	JL619032	-0.650044	0.00349595	2
DN509669	DN509669	-0.650039	0.00349628	2
ENSECAT00000012072	GKAP1	-0.649807	0.00351192	2
A_69_P109841	PPIL1	-0.648838	0.00357784	2
ENSECAT00000007383	ENSECAT00000007383	-0.648814	0.00357953	1
WDR36	WDR36	-0.648567	0.00359647	1
CD536749	CD536749	-0.648505	0.00360077	2
ENSECAT00000000249	EIF2D	-0.64847	0.00360312	1
RMI1	RMI1	-0.648465	0.0036035	2
DN509872	DN509872	-0.64823	0.00361977	1
LOC100061235	LOC100061235	-0.648227	0.00361997	2
JL639173	JL639173	-0.648118	0.00362749	2
EIF3L	EIF3L	-0.648108	0.00362821	1
ORC5	ORC5	-0.648076	0.00363039	1
PLRG1	PLRG1	-0.647793	0.0036501	1
LOC100061188	GBAS	-0.647621	0.00366209	1
LOC100069695	PIGX	-0.647338	0.00368189	1
A_69_P116731	C12H11orf68	-0.647285	0.0036856	1
SKAP2	SKAP2	-0.647281	0.00368589	1
LOC100069736	NPAT	-0.647239	0.00368887	1
RPL5	RPL5	-0.647229	0.00368955	2
hsa.miR.1184		-0.647207	0.00369108	1
ENSECAT00000009107	RANBP2	-0.646878	0.00371433	2
CX605927	CX605927	-0.646574	0.00373586	1
ENSECAT00000012468	HMGN5	-0.646569	0.00373621	1
ENSECAT00000000299	ENSECAT00000000299	-0.646307	0.00375482	2
LOC100051535	RPS29	-0.646221	0.00376094	2
ENSECAT00000024164	ENSECAT00000024164	-0.646154	0.00376579	1
LOC100063728	FKBP3	-0.646137	0.00376697	2
LOC100056354	OXA1L	-0.645901	0.00378387	1
LOC100058949	TRUB1	-0.645901	0.00378388	1
JL619630	JL619630	-0.645636	0.00380295	1
TYR.ARNT		-0.645463	0.0038154	2
CD469800	CD469800	-0.645214	0.00383342	1
LOC100629154	CENPW	-0.645153	0.00383787	2
TWISTNB	TWISTNB	-0.644991	0.00384965	2
ZCCHC14	ZCCHC14	-0.644959	0.00385201	1
LOC100061368	C1orf198	-0.644739	0.00386801	1
LOC100068199	LOC100068199	-0.644718	0.00386957	1
CX604149	CX604149	-0.644664	0.00387349	1
CX605044	CX605044	-0.644599	0.00387829	1
ENSECAT00000002980	DOLK	-0.644469	0.00388779	1
hsa.miR.342.3p		-0.644355	0.00389618	1
JL621971	JL621971	-0.644224	0.0039058	1
LOC100055232	DYNLT3	-0.644071	0.00391712	2
METTL3	METTL3	-0.643963	0.00392508	1
ENSECAT00000012347	ENSECAT00000012347	-0.643949	0.00392609	1
LOC100059610	SST	-0.643949	0.00392613	2
JL620297	JL620297	-0.643907	0.00392924	1
KTN1	KTN1	-0.643903	0.00392954	2
LOC100629865	POLR2L	-0.64386	0.00393271	1
CX604057	CX604057	-0.643593	0.0039525	2
LOC100057320	RPS7	-0.64351	0.00395869	2
PHLPP1	PHLPP1	-0.643389	0.00396771	1
LOC100056712	SCO2	-0.643221	0.00398026	1
LOC100050951	PIR	-0.643213	0.00398087	2
CD467871	CD467871	-0.643179	0.00398339	1
DN507665	DN507665	-0.642997	0.00399704	1
JL625895	JL625895	-0.642981	0.00399827	2
LOC100067936	NDUFB3	-0.642954	0.00400024	2
CD528740	CD528740	-0.642713	0.00401841	2
JL639794	JL639794	-0.642609	0.00402624	2
LOC100629452	RPL39L	-0.641904	0.00407979	2
BI961552	BI961552	-0.641777	0.00408948	1
LOC100067414	IMPAD1	-0.641721	0.00409376	1
CX602954	CX602954	-0.64164	0.00409999	1
LOC100058125	MECP2	-0.641618	0.00410165	1
LOC100055346	TP53INP1	-0.641421	0.00411675	1
MBTD1	MBTD1	-0.64121	0.00413302	1
DROSHA	DROSHA	-0.6412	0.0041338	1
LOC100055305	ICAM4	-0.640799	0.00416484	1
USP11	USP11	-0.640575	0.00418224	2
LOC100050805	PSMA6	-0.640327	0.00420161	2
ENSECAT00000023218	ENSECAT00000023218	-0.640316	0.00420241	1
LOC100057442	TUBD1	-0.640252	0.00420745	1
LOC100050546	CIDEA	-0.639961	0.00423025	1
LOC100054093	ZNF462	-0.639961	0.00423027	1
hsa.miR.150.5p		-0.639404	0.00427428	1
ENSECAT00000022450	NPFF	-0.639306	0.00428201	1
ENSECAT00000025826	KDELC2	-0.639272	0.00428475	1
LOC100050033	VRK1	-0.639228	0.00428818	1
LOC100052024	TMBIM6	-0.63919	0.00429124	1
JL622901	CHCHD7	-0.63919	0.00429124	2
JL640061	JL640061	-0.639176	0.00429238	2
LOC100049954	ZMYM5	-0.638962	0.00430942	2
JL640768	JL640768	-0.638931	0.00431192	1
LOC100049821	COMMD6	-0.63882	0.00432074	2
LOC100146792	SOWAHD	-0.638805	0.00432193	1
LOC100070998	GPN2	-0.638792	0.00432296	1
CX600967	CX600967	-0.638532	0.00434384	2
DN509646	DN509646	-0.638516	0.00434513	2
LOC100064893	PGM2	-0.638151	0.00437452	1
ENSECAT00000022166	ENSECAT00000022166	-0.638059	0.00438197	2
LECT1	LECT1	-0.63803	0.00438435	2
JL640801	JL640801	-0.637832	0.00440039	1
LOC100067409	MLLT10	-0.637803	0.00440276	1
LOC100056170	FAM188A	-0.637794	0.00440345	2
HOXA6	HOXA6	-0.63776	0.0044062	1
JL631779	JL631779	-0.637555	0.00442291	1
PPIP5K2	PPIP5K2	-0.637363	0.00443862	1
DN510556	DN510556	-0.637324	0.00444178	1
TRIM8	TRIM8	-0.637266	0.00444649	1
CX598039	CX598039	-0.637131	0.00445756	2
CSRNP3	CSRNP3	-0.637054	0.00446393	1
SEPSECS	SEPSECS	-0.637014	0.00446717	1
DN509118	DN509118	-0.636885	0.0044778	1
JL641870	JL641870	-0.636874	0.00447873	2
ENSECAT00000022004	ENSECAT00000022004	-0.636813	0.00448374	2
BM414637	BM414637	-0.636639	0.00449809	1
LOC100056897	THAP7	-0.636598	0.00450146	1
PRO.ARNT		-0.636552	0.00450527	2
ENSECAT00000019977	SLC5A5	-0.63626	0.00452955	1
LOC100072758	PCBD1	-0.636191	0.00453525	1
LOC100055854	RTCA	-0.636169	0.00453711	2
DDX19B	DDX19A	-0.636115	0.0045416	1
ENSECAT00000014942	COPG2	-0.635876	0.00456153	1
PEX1	PEX1	-0.635804	0.00456754	1
JL638265	JL638265	-0.635775	0.00457001	1
LOC100049973	SMIM19	-0.635663	0.00457936	2
CX598804	CX598804	-0.635589	0.00458556	1
DN507943	DN507943	-0.635345	0.00460613	1
ENSECAT00000026636	ENSECAT00000026636	-0.635255	0.00461368	1
CX595725	CX595725	-0.635158	0.00462185	2
GGNBP2	GGNBP2	-0.635091	0.00462753	1
LOC100067953	ICOS	-0.634972	0.00463764	1
LOC100069706	SSTR3	-0.634897	0.00464394	1
LOC100053217	SLC9A5	-0.634841	0.00464871	2
LOC100066498	PET100	-0.634731	0.00465806	2
LOC100056657	VPREB3	-0.634505	0.00467736	1
LOC100058449	EXOC5	-0.63448	0.0046795	1
LOC100061730	S100A9	-0.634465	0.00468076	2
HUS1	HUS1	-0.634404	0.00468591	2
ENSECAT00000012981	KCNAB2	-0.633937	0.00472596	1
HNRPLL	HNRNPLL	-0.633801	0.00473771	2
LOC100071885	MRPL36	-0.633799	0.00473788	1
FEZ1	FEZ1	-0.633751	0.00474202	2
SRCAP	SRCAP	-0.633524	0.00476166	1
NPY1R	NPY1R	-0.633511	0.0047628	2
LOC100054597	KANSL1	-0.633241	0.00478621	1
ENSECAT00000024757	GAREML	-0.632873	0.00481824	2
JL628044	JL628044	-0.632846	0.00482062	1
MRPL1	MRPL1	-0.632845	0.00482071	2
DIS3	DIS3	-0.632819	0.00482303	1
JL617641	JL617641	-0.632702	0.00483322	2
MRPS27	MRPS27	-0.632579	0.00484403	1
CEP76	CEP76	-0.632555	0.00484613	1
hsa.miR.93.3p		-0.632518	0.00484939	2
CX593025	CX593025	-0.63242	0.004858	2
DN506477	DN506477	-0.632227	0.00487503	1
JL622976	JL622976	-0.632223	0.00487534	2
CX597813	CX597813	-0.632111	0.00488528	2
ACTR6	ACTR6	-0.632052	0.0048905	2
JL640245	AMACR	-0.632	0.00489512	1
LOC100062713	NHLRC3	-0.631965	0.00489815	1
LOC100629790	LOC100629790	-0.631881	0.00490566	2
CD528840	CD528840	-0.631869	0.00490672	1
CX593230	PAPD7	-0.631461	0.004943	1
LOC100056933	ADCY10	-0.631419	0.00494678	2
PPWD1	PPWD1	-0.631342	0.00495361	2
LOC100068789	LOC100068789	-0.631298	0.00495756	2
LOC100068054	JRKL	-0.631142	0.00497157	2
DN507151	DN507151	-0.63104	0.00498066	1
UFSP2	UFSP2	-0.631012	0.00498323	2
LOC100072858	PLA2G12A	-0.630988	0.0049854	1
hsa.miR.197.5p		-0.630961	0.00498781	1
LOC100073208	NUDT12	-0.630934	0.00499027	1
JL637340	JL637340	-0.630916	0.00499181	2
JL641593	JL641593	-0.630904	0.0049929	1
DN509322	DN509322	-0.630875	0.00499557	1
LOC100053163	LOC100053163	-0.630823	0.00500021	1
JL641193	JL641193	-0.63058	0.00502212	2
LOC100630277	LOC100630277	-0.630495	0.00502987	1
DN509075	DN509075	-0.630491	0.00503021	2
GLY.ARNT		-0.629998	0.00507502	2
HP1BP3	HP1BP3	-0.62997	0.00507752	1
CD471208	CD471208	-0.629821	0.00509118	1
LOC100064022	CDKN1A	-0.629558	0.00511521	1
JL618495	JL618495	-0.629456	0.00512461	2
CX605448	CX605448	-0.629371	0.00513247	1
LOC100630664	RIIAD1	-0.629279	0.00514087	2
PARD6A	PARD6A	-0.629241	0.00514441	2
CYP3A89	CYP3A89	-0.629157	0.00515217	1
JL639012	JL639012	-0.628882	0.00517764	1
LOC100058867	SARNP	-0.628866	0.00517911	2
LOC100062612	TMEM184C	-0.628627	0.00520132	2
CD470231	RANBP3	-0.628585	0.00520518	1
DN510632	DN510632	-0.628563	0.00520728	1
LOC100056256	RPP38	-0.628473	0.00521565	1
CX593481	CX593481	-0.628442	0.00521852	1
A_69_P109088	MEF2BNB	-0.628369	0.00522531	1
LOC100629810	LEAP2	-0.628322	0.00522973	2
RGP1	RGP1	-0.628222	0.00523911	1
CX599698	CX599698	-0.628008	0.00525912	1
DN508027	DN508027	-0.627966	0.0052631	2
CUL2	CUL2	-0.627668	0.00529116	2
LOC100058880	MSX2	-0.627628	0.00529488	1
LOC100059264	WBP5	-0.627311	0.00532488	2
MTHFD1	MTHFD1	-0.627255	0.00533023	1
FURIN	FURIN	-0.627176	0.00533769	1
CX601827	CX601827	-0.627075	0.0053473	1
ENSECAT00000003248	RPP25	-0.626922	0.0053619	1
JL616184	JL616184	-0.626875	0.00536633	2
ENSECAT00000004674	ENSECAT00000004674	-0.626815	0.00537214	2
FBXW7	FBXW7	-0.62672	0.00538117	2
LOC100629806	ERH	-0.626684	0.00538458	2
DN508789	DN508789	-0.626609	0.00539178	1
LOC100062429	RPS3A	-0.626581	0.00539451	2
JL624736	PCMTD2	-0.626325	0.00541903	1
STAR	STAR	-0.626313	0.00542018	2
NCR3	NCR3	-0.626257	0.00542562	1
DN507838	DN507838	-0.626145	0.00543644	2
RNF43	RNF43	-0.62579	0.0054707	2
LOC100059247	PTPN22	-0.625754	0.0054742	2
LOC100058551	LOC100058551	-0.625433	0.00550547	2
JL619335	CCNI	-0.625363	0.00551222	1
JL620918	JL620918	-0.62509	0.00553896	1
ENSECAT00000022564	DAXX	-0.625088	0.00553911	1
JL620834	JL620834	-0.624981	0.00554956	2
BSP1	BSP1	-0.624737	0.00557357	1
LIPG	LIPG	-0.624581	0.00558898	1
WDSUB1	WDSUB1	-0.624565	0.00559053	1
ALG9	ALG9	-0.624505	0.00559642	1
CX594080	CX594080	-0.624459	0.00560094	1
CX601537	CX601537	-0.624426	0.00560429	1
ILKAP	ILKAP	-0.624359	0.00561085	1
DBF4	DBF4	-0.624303	0.00561639	2
LOC100068948	PPP1R35	-0.624288	0.00561795	1
SPICE1	SPICE1	-0.624278	0.00561891	1
JL632518	JL632518	-0.624214	0.00562525	1
BM734436	BM734436	-0.624105	0.00563606	2
ENSECAT00000007799	KMT2B	-0.624006	0.00564587	1
NCKAP1	NCKAP1	-0.623951	0.00565136	1
LOC100058052	BOLA3	-0.623845	0.00566193	2
LOC100065329	RPS19	-0.623678	0.00567863	2
CX594969	CX594969	-0.623438	0.00570263	1
VPS54	VPS54	-0.623379	0.0057085	2
CX603424	CX603424	-0.62327	0.00571949	1
CX602113	CX602113	-0.622973	0.00574934	2
LOC100629313	CNIH4	-0.622887	0.00575807	2
AY246763	SAMD4A	-0.622834	0.00576347	2
LOC100065683	MYLPF	-0.622765	0.00577045	2
BM414553	BM414553	-0.622558	0.00579141	2
CD536048	HECA	-0.622425	0.00580493	1
ADCY5	ADCY5	-0.622421	0.00580533	1
LOC100630265	LYRM7	-0.622317	0.00581589	2
CD465244	CD465244	-0.622305	0.00581709	1
AY246776	AY246776	-0.622298	0.00581785	2
ENSECAT00000023858	ENSECAT00000023858	-0.622118	0.0058362	2
FAF1	FAF1	-0.622015	0.00584676	1
LOC100063894	ACER2	-0.621963	0.00585207	1
MAGT1	MAGT1	-0.621778	0.00587098	1
DN510859	DN510859	-0.621767	0.00587213	2
ENSECAT00000002267	RPL21	-0.621765	0.00587237	2
LOC100068177	LOC100068177	-0.621676	0.00588149	1
ENSECAT00000019571	MAF	-0.621515	0.00589808	1
ENSECAT00000024783	ENSECAT00000024783	-0.621507	0.00589892	2
LOC100055581	RBX1	-0.621497	0.00589997	2
KIN	KIN	-0.621458	0.00590397	1
ENSECAT00000022753	ENSECAT00000022753	-0.621135	0.00593736	1
ENSECAT00000015155	ART5	-0.621123	0.00593855	1
NTRK3	NTRK3	-0.620808	0.00597131	1
DN511120	DN511120	-0.620747	0.00597761	1
LOC100057425	FABP4	-0.620718	0.00598064	2
LOC100061087	RCN2	-0.62067	0.00598566	2
DN509936	DN509936	-0.620466	0.00600701	2
CX604447	CX604447	-0.620261	0.00602841	2
LOC100052792	MRPL40	-0.620167	0.00603832	1
hsa.miR.4430		-0.62014	0.00604114	1
LOC100061844	CNRIP1	-0.619956	0.00606053	2
GPI	GPI	-0.619824	0.00607437	1
KCNT2	KCNT2	-0.619774	0.00607967	2
WNT3	WNT3	-0.619679	0.00608971	1
ENSECAT00000022416	GDF7	-0.619387	0.00612062	1
LOC100629381	CDKN1B	-0.619297	0.00613027	1
NIPA2	NIPA2	-0.619269	0.00613321	2
SLC2A4	SLC2A4	-0.619166	0.00614414	1
ENSECAT00000009333	ENSECAT00000009333	-0.619029	0.00615876	1
DN504939	DN504939	-0.618925	0.00616993	1
JL622144	JL622144	-0.61888	0.00617475	1
LOC100064267	EBAG9	-0.618726	0.00619122	1
LOC100630475	CRCT1	-0.618684	0.00619572	1
LOC100055590	GPBAR1	-0.618614	0.00620318	1
INTS8	INTS8	-0.618265	0.00624074	1
LOC100053594	ARMC12	-0.618258	0.0062415	2
LOC100629456	LOC100629456	-0.618229	0.00624462	2
LOC100071065	DHX40	-0.618214	0.00624622	1
AIFM1	AIFM1	-0.618205	0.00624725	1
CX601752	CX601752	-0.618105	0.00625803	1
LOC100056887	FXN	-0.618062	0.00626271	1
DN505730	DN505730	-0.618046	0.00626442	2
CX596517	CX596517	-0.617919	0.0062782	1
hsa.miR.500a.3p		-0.617828	0.00628805	2
CD469672	CD469672	-0.617755	0.00629594	1
LOC100051961	PRRX1	-0.617754	0.00629608	1
DN508711	DN508711	-0.617581	0.00631492	2
CX603299	CX603299	-0.617422	0.00633218	1
ENSECAT00000001049	OR51B4	-0.617408	0.00633381	1
LOC100071164	NDUFAF1	-0.617391	0.00633558	2
LOC100066582	MTFMT	-0.617355	0.00633958	2
GDPD5	GDPD5	-0.617237	0.00635249	1
LOC100052510	ARMC1	-0.617004	0.00637799	1
LOC100064816	THYN1	-0.616923	0.00638691	2
JL640829	JL640829	-0.616831	0.00639695	2
EQUCABV1R902	EQUCABV1R902	-0.616828	0.00639738	1
TANC1	TANC1	-0.616824	0.00639781	1
HIF1A	HIF1A	-0.616813	0.00639899	2
DN504528	DN504528	-0.616712	0.00641012	2
VPS35	VPS35	-0.616696	0.00641191	1
eca.miR.425		-0.616645	0.00641754	2
LOC100055087	IRF7	-0.61661	0.00642139	1
LOC100070894	RABEPK	-0.616371	0.0064478	1
XPNPEP1	XPNPEP1	-0.61635	0.0064501	1
LOC100064319	RRH	-0.616262	0.00645989	2
LOC100065115	BPGM	-0.616239	0.00646242	1
ENSECAT00000008841	ENSECAT00000008841	-0.616206	0.00646608	2
hsa.miR.222.3p		-0.616142	0.0064732	2
JL621473	JL621473	-0.616139	0.00647356	1
THOC1	THOC1	-0.616072	0.00648097	2
LOC100051262	MTIF3	-0.615927	0.0064971	1
DN508606	DN508606	-0.615885	0.00650176	1
LOC100629711	ZNF226	-0.615878	0.00650263	2
LOC100063781	GAL3ST1	-0.615669	0.00652588	1
ATAD2	ATAD2	-0.615639	0.00652929	1
APPL1	APPL1	-0.615404	0.00655563	1
SPAG5	SPAG5	-0.615205	0.00657798	1
LOC100051307	NEDD8	-0.615135	0.00658585	1
LINGO2	LINGO2	-0.615116	0.00658806	1
TFB2M	TFB2M	-0.61511	0.00658872	2
LOC100073153	COMMD10	-0.615068	0.00659339	2
OXSR1	OXSR1	-0.615015	0.00659943	1
CX603777	CX603777	-0.615004	0.00660063	2
JL640316	JL640316	-0.614923	0.00660982	1
hsa.miR.575		-0.614776	0.00662639	1
JL629428	JL629428	-0.614353	0.00667449	2
CX602903	CX602903	-0.614293	0.00668133	1
JL630569	JL630569	-0.613987	0.00671621	2
CX598916	CX598916	-0.61398	0.00671708	1
hsa.miR.130b.3p		-0.613785	0.00673941	2
LOC100066088	FAM132A	-0.613764	0.00674185	2
SUGP2	SUGP2	-0.613716	0.00674729	1
ENSECAT00000016693	HHLA1	-0.61368	0.00675146	1
LOC100052295	BECN1	-0.6136	0.00676071	2
LOC100073217	FAM174A	-0.613406	0.00678299	2
LOC100050957	SEC23A	-0.613349	0.00678964	1
LOC100630290	PCBD2	-0.613319	0.00679307	2
PRKCA	PRKCA	-0.61316	0.00681151	1
LOC100050782	KIAA1468	-0.613097	0.00681882	2
LOC100067283	VAMP5	-0.613091	0.00681952	1
ROBO3	ROBO3	-0.613069	0.00682199	1
hsa.miR.4299		-0.613039	0.00682554	1
hsa.miR.145.5p		-0.612978	0.00683261	2
LOC100053786	UQCRC1	-0.612827	0.0068501	1
CX592986	CX592986	-0.612607	0.00687576	1
A_69_P108646	SFT2D2	-0.612563	0.00688093	1
ENSECAT00000008490	BTAF1	-0.612456	0.00689339	2
EHHADH	EHHADH	-0.612386	0.00690155	1
LOC100049989	ZCRB1	-0.611997	0.00694723	2
CX604970	CX604970	-0.611955	0.00695213	1
LOC100054469	RNASEH2B	-0.611574	0.00699711	1
GRIA2	GRIA2	-0.611533	0.00700205	1
LOC100067174	ANXA13	-0.611397	0.00701808	1
CX603755	CX603755	-0.611348	0.00702395	2
RNF139	RNF139	-0.611307	0.00702881	2
DN511326	DN511326	-0.611294	0.00703032	1
ENSECAT00000012901	ENSECAT00000012901	-0.611043	0.00706024	1
LOC100070196	RP9	-0.611039	0.00706066	1
ENSECAT00000007520	ANO7	-0.610827	0.00708597	1
ENSECAT00000017387	ENSECAT00000017387	-0.610645	0.00710773	2
LOC100065113	POLR3C	-0.61051	0.00712393	2
HSPA14	HSPA14	-0.610505	0.00712455	2
ENSECAT00000018399	MAP4K1	-0.610335	0.00714503	1
CX604273	CX604273	-0.610041	0.00718052	1
MEST	MEST	-0.609974	0.00718852	1
LOC100058617	GPANK1	-0.609951	0.00719139	1
LOC100066182	SLC25A51	-0.609947	0.00719187	1
LOC100070559	MMD	-0.609942	0.00719238	1
LOC100054555	DPY30	-0.609929	0.00719398	2
LOC100072029	RTN4IP1	-0.609746	0.00721619	1
LOC100055973	PPBP	-0.609695	0.00722241	2
SPATC1	SPATC1	-0.609689	0.00722309	1
LOC100067314	FKBP7	-0.609497	0.00724649	2
ENSECAT00000022022	ENSECAT00000022022	-0.609495	0.00724664	2
ENSECAT00000027144	ENSECAT00000027144	-0.609411	0.00725695	1
CLK3	CLK3	-0.609388	0.00725976	1
LOC100066490	MTX2	-0.60927	0.00727408	2
LOC100054718	BRS3	-0.609213	0.00728112	2
CX599166	CX599166	-0.609058	0.00730008	1
CD536024	CD536024	-0.609043	0.00730189	2
LOC100069485	TMEM194B	-0.608947	0.00731365	2
LOC100050879	TBCE	-0.60894	0.00731455	1
LOC100070729	EXOSC1	-0.608821	0.00732915	2
LOC100629805	ACOT13	-0.608801	0.00733156	2
LOC100072333	STT3A	-0.608792	0.00733269	1
SCRIB	SCRIB	-0.608719	0.00734169	1
DN509994	DN509994	-0.608529	0.00736509	2
LOC100061066	TTI2	-0.608473	0.00737195	1
LOC100063181	AQP11	-0.608414	0.00737924	1
JL620522	JL620522	-0.60836	0.00738595	2
LOC100054324	PLA2G10	-0.608301	0.00739329	2
JL619252	JL619252	-0.608234	0.00740146	2
LOC100052148	TIMM21	-0.608028	0.0074271	2
LOC100050023	MMADHC	-0.608023	0.00742775	2
LOC100629587	HOXA9	-0.607876	0.00744597	2
LOC100056086	SMC5	-0.607688	0.00746939	2
LOC100069096	RXRA	-0.607657	0.00747329	1
LOC100072013	LOC100072013	-0.607655	0.0074735	1
MRPL9	MRPL9	-0.607648	0.00747438	2
LOC100063360	VKORC1	-0.607556	0.00748583	1
DN511073	DN511073	-0.607523	0.00748993	1
HOXD3	HOXD3	-0.607494	0.00749359	1
LRPPRC	LRPPRC	-0.607394	0.00750615	1
KHDRBS2	KHDRBS2	-0.607311	0.00751651	2
CX601824	CX601824	-0.607273	0.00752136	1
JL640718	JL640718	-0.607271	0.0075215	1
ENSECAT00000014500	IQSEC3	-0.607093	0.00754388	1
SKA3	SKA3	-0.60704	0.00755059	1
CX601151	CX601151	-0.606806	0.00758001	2
NUP155	NUP155	-0.606512	0.00761721	1
SLC29A2	SLC29A2	-0.606492	0.00761976	1
LOC100071416	DHRS11	-0.606313	0.00764257	1
ISL1	ISL1	-0.606298	0.00764443	1
CD467818	CD467818	-0.606278	0.00764692	1
hsa.miR.15a.5p1		-0.606274	0.00764743	2
LOC100065318	ZC4H2	-0.606102	0.0076694	1
JL625308	JL625308	-0.605797	0.00770834	2
LOC100055293	NPTXR	-0.605761	0.0077129	1
ENSECAT00000012767	ODF3L2	-0.605503	0.00774602	1
LOC100068904	MYCBP	-0.605401	0.00775915	1
ENSECAT00000019048	TDRD7	-0.605245	0.00777917	1
CX594703	NUS1	-0.605093	0.00779881	2
EPHX1	EPHX1	-0.604971	0.00781466	1
HSDL2	HSDL2	-0.604907	0.00782293	1
JL627745	JL627745	-0.60472	0.00784719	1
ENSECAT00000018957	SSBP4	-0.604651	0.00785606	1
DNAH5	DNAH5	-0.604459	0.00788104	1
LOC100071271	LSM8	-0.60437	0.00789271	2
IL.1RII		-0.604329	0.00789799	2
PIGO	PIGO	-0.604281	0.00790426	1
CX595954	CX595954	-0.604258	0.00790729	1
LOC100070614	SLC30A6	-0.6041	0.00792792	2
DN509559	DN509559	-0.603983	0.00794325	2
IKZF2	IKZF2	-0.603858	0.00795974	1
LOC100067193	LOC100067193	-0.603794	0.00796805	1
CDNF	CDNF	-0.603729	0.00797671	1
CD468157	ZBTB24	-0.603642	0.00798815	1
ZNF527	ZNF527	-0.603641	0.00798818	2
FRMPD4	FRMPD4	-0.603567	0.00799794	1
SERGEF	SERGEF	-0.603557	0.00799929	1
LOC100061717	RPL32	-0.60347	0.00801077	2
GOT2	GOT2	-0.603412	0.00801842	1
ZNF451	ZNF451	-0.603343	0.00802755	1
MRPS21	MRPS21	-0.603288	0.00803478	2
LOC100073135	LOC100073135	-0.603052	0.00806617	2
LOC100060298	ATF1	-0.603013	0.00807129	1
ENSECAT00000002230	ENSECAT00000002230	-0.602864	0.00809114	2
TNN	TNN	-0.602811	0.00809813	1
LOC100056476	TMEM198	-0.602747	0.00810671	1
LOC100050939	NBN	-0.602717	0.00811068	2
LOC100146714	BBC3	-0.602707	0.008112	1
LOC100051776	CCDC181	-0.602649	0.00811981	2
HTR1B	HTR1B	-0.602527	0.00813604	1
LOC100058577	FAM3B	-0.602509	0.00813848	2
JL638050	JL638050	-0.602482	0.00814205	2
LOC100067946	PKD1L3	-0.602467	0.00814403	1
LOC100060743	C12orf65	-0.6023	0.0081664	1
LOC100050137	AP4S1	-0.602289	0.00816789	2
DN508611	DN508611	-0.602195	0.00818055	1
RP2	RP2	-0.602185	0.00818185	1
RPL17	RPL17	-0.602163	0.00818482	2
DDX24	DDX24	-0.602154	0.00818596	1
CX602929	CX602929	-0.602108	0.0081922	2
LOC100052485	MLLT3	-0.601933	0.00821569	1
DN507220	DN507220	-0.60166	0.00825262	1
SGMS1	SGMS1	-0.601638	0.00825553	2
hsa.miR.3162.5p		-0.601499	0.00827436	1
TBX15	TBX15	-0.601496	0.00827479	1
DIS3L	DIS3L	-0.60136	0.00829319	1
GPRIN3	GPRIN3	-0.60128	0.00830414	1
ENSECAT00000015664	MCM9	-0.601061	0.00833388	1
SAMD8	SAMD8	-0.601003	0.00834183	1
LOC100059246	GORAB	-0.60091	0.00835451	2
LOC100629472	NUPR1L	-0.600844	0.00836352	2
LOC100062020	LOC100062020	-0.600827	0.00836581	1
ZNF295	ZBTB21	-0.600743	0.00837737	2
CX602788	CX602788	-0.600627	0.00839314	1
hsa.miR.3960		-0.600551	0.0084036	1
ANKAR	ANKAR	-0.600427	0.00842066	2
MACF1	MACF1	-0.60041	0.00842301	2
JL624441	JL624441	-0.600298	0.00843833	1
RBMS1	RBMS1	-0.600198	0.00845218	1
LOC100053424	LOC100053424	-0.600076	0.00846896	1
LOC100053072	LOC100053072	-0.600074	0.00846933	1
ENSECAT00000006013	ENSECAT00000006013	-0.60003	0.00847531	1
CX603318	CX603318	-0.599605	0.00853423	1
CHD4	CHD4	-0.599602	0.00853462	1
LOC100067787	BCLAF1	-0.599581	0.00853757	1
LOC100049947	FHL2	-0.599494	0.00854968	2
JL638480	JL638480	-0.599494	0.0085497	1
SYTL3	SYTL3	-0.59939	0.00856416	2
DN505391	DN505391	-0.599385	0.0085648	1
CD528171	VNN3	-0.599359	0.00856842	1
NCK1	NCK1	-0.599284	0.00857889	1
LOC100052502	CD4	-0.599149	0.00859771	1
JL616360	JL616360	-0.598913	0.00863073	2
CX603998	UBE4A	-0.598905	0.00863196	2
PRKAA1	PRKAA1	-0.598797	0.00864711	1
IDE	IDE	-0.59876	0.0086523	1
EXOSC10	EXOSC10	-0.598748	0.00865396	1
LOC100053343	RHOA	-0.598567	0.00867937	1
LOC100056133	LYPLAL1	-0.59855	0.0086818	1
MON1A	MON1A	-0.598538	0.00868353	1
LOC100063850	MRPS16	-0.598313	0.00871525	2
LOC100055759	COMMD3	-0.598277	0.00872035	2
CD69	CD69	-0.598186	0.00873322	2
CX605119	CX605119	-0.598065	0.00875035	1
CTCF	CTCF	-0.597982	0.0087621	1
ACVR2A	ACVR2A	-0.597961	0.00876512	2
KCNG4	KCNG4	-0.597942	0.00876778	1
LOC100147202	SSNA1	-0.597884	0.00877598	1
JL619791	JL619791	-0.597698	0.00880249	1
LOC100630551	CCSAP	-0.597414	0.00884295	1
LOC100051630	PLGRKT	-0.597397	0.00884541	2
ENSECAT00000023526	VGLL2	-0.597245	0.00886711	1
ATP5C1	ATP5C1	-0.597238	0.00886822	2
CX599169	CX599169	-0.597217	0.00887119	1
DN504034	DN504034	-0.597052	0.00889478	2
LOC100062138	CH25H	-0.596915	0.00891456	1
CD536479	CD536479	-0.596904	0.00891615	1
LOC100629303	TMEM207	-0.596879	0.0089197	1
PCOLCE	PCOLCE	-0.596792	0.00893218	1
LGSN	LGSN	-0.596708	0.00894435	2
LOC100071328	LOC100071328	-0.596675	0.00894905	1
ENSECAT00000000938	ENSECAT00000000938	-0.596652	0.00895246	2
ENSECAT00000000582	MBTPS2	-0.596614	0.00895793	1
KIF1C	KIF1C	-0.596545	0.00896794	1
LOC100630313	AY885563	-0.596505	0.00897371	1
JL625347	JL625347	-0.596435	0.00898378	1
TRPC4	TRPC4	-0.59642	0.00898598	2
CX597208	CX597208	-0.596294	0.00900426	1
LOC100059665	UBL4A	-0.596194	0.00901877	2
LOC100629970	LOC100629970	-0.596149	0.00902525	2
MYSM1	MYSM1	-0.596032	0.00904235	1
CX602199	CX602199	-0.595966	0.00905191	1
LOC100068626	LOC100068626	-0.59596	0.00905283	1
NT5C1B	NT5C1B	-0.595718	0.00908803	2
NCKAP5	NCKAP5	-0.595527	0.00911599	2
hsa.miR.138.5p		-0.595489	0.00912156	1
MED14	MED14	-0.595439	0.00912899	1
LOC100053688	HTRA2	-0.59526	0.00915514	1
LOC100147106	LOC100147106	-0.595241	0.00915797	1
FBXO8	FBXO8	-0.595028	0.00918932	1
DN508577	DN508577	-0.595	0.00919354	1
NT5DC1	NT5DC1	-0.594976	0.00919705	1
DN508371	DN508371	-0.594889	0.00920992	1
DN504738	DN504738	-0.594879	0.00921141	2
FYN	FYN	-0.594793	0.00922409	1
ENSECAT00000007131	ENSECAT00000007131	-0.594754	0.00922978	1
LOC100070854	LOC100070854	-0.594622	0.00924935	1
ENSECAT00000019103	ENSECAT00000019103	-0.594619	0.00924975	1
PPARA	PPARA	-0.594615	0.00925038	1
JL616860	JL616860	-0.59461	0.00925112	2
JL616970	JL616970	-0.594337	0.00929166	2
hsa.miR.17.5p1		-0.594315	0.00929503	2
RUSC2	RUSC2	-0.59412	0.00932394	1
Sep.15		-0.594037	0.00933641	2
LOC100058190	RBBP8NL	-0.593902	0.00935663	2
JL619586	JL619586	-0.593817	0.0093693	2
ENSECAT00000013698	ASRGL1	-0.593566	0.00940698	1
SCNN1B	SCNN1B	-0.593557	0.00940836	2
ENSECAT00000000502	NIPA1	-0.593541	0.00941074	1
PLK1S1	KIZ	-0.593359	0.00943809	2
ENSECAT00000008241	BAZ1A	-0.593353	0.00943902	2
JL641733	JL641733	-0.593314	0.00944492	2
hsa.miR.4454		-0.593245	0.00945531	1
HNRNPL	HNRNPL	-0.593215	0.00945973	1
LOC100073158	AP3S1	-0.593169	0.00946668	2
eca.miR.193b		-0.593054	0.00948409	1
ENSECAT00000021223	ENSECAT00000021223	-0.593026	0.00948826	2
LOC100052763	ALAD	-0.592953	0.00949944	1
LOC100051572	BET1	-0.592948	0.00950018	2
LOC100066344	ATG5	-0.592895	0.00950816	2
ENSECAT00000003547	ENSECAT00000003547	-0.592869	0.00951205	1
ENSECAT00000020212	NCKAP5L	-0.592853	0.00951448	1
JL617473	JL617473	-0.592818	0.00951979	1
PLAA	PLAA	-0.592816	0.00952021	2
CX602612	CX602612	-0.592745	0.00953095	2
ENSECAT00000018778	ZNF445	-0.592615	0.00955068	1
DN510730	DN510730	-0.592602	0.00955263	2
CDC45	CDC45	-0.592483	0.00957074	1
LOC100068774	LOC100068774	-0.592477	0.00957168	2
INCENP	INCENP	-0.592326	0.00959473	1
ZNF404	ZNF404	-0.592322	0.00959534	2
LIMS1	LIMS1	-0.592305	0.00959788	1
INHBA	INHBA	-0.592152	0.00962125	2
LOC100055158	RPL9	-0.592102	0.009629	2
JL619070	MAT2B	-0.592066	0.00963443	1
LOC100060643	USP14	-0.59197	0.0096492	2
LOC100056050	SMDT1	-0.591912	0.0096581	2
DN508969	DN508969	-0.591858	0.0096664	2
LOC100058361	MRPL47	-0.591812	0.00967348	2
HMCN1	HMCN1	-0.59169	0.00969218	1
LOC100053536	LOC100053536	-0.591554	0.00971311	2
DDO	DDO	-0.59142	0.00973378	1
MAGED2	MAGED2	-0.591294	0.00975323	1
LOC100058589	RDH8	-0.591249	0.00976021	1
ENSECAT00000010942	ENSECAT00000010942	-0.591222	0.00976443	2
LOC100050625	SPIDR	-0.591185	0.00977006	1
LOC100053608	BPNT1	-0.591153	0.00977514	1
MEX3B	MEX3B	-0.591107	0.00978224	1
A_69_P108649	SFT2D2	-0.591003	0.00979833	1
ERG	ERG	-0.590986	0.00980093	2
JL639330	CLINT1	-0.590978	0.00980217	2
ENSECAT00000004312	TIGD7	-0.590937	0.00980863	2
LOC100054325	GPATCH11	-0.590925	0.00981043	2
hsa.miR.20b.5p1		-0.590901	0.00981417	2
EIF3E	EIF3E	-0.590793	0.00983094	2
ENSECAT00000002911	ENSECAT00000002911	-0.590676	0.00984915	1
DCLRE1A	DCLRE1A	-0.590634	0.00985577	2
CD472176	CD472176	-0.590454	0.00988387	2
BI961864	BI961864	-0.59045	0.00988456	1
ENSECAT00000013557	ATP10D	-0.59035	0.00990006	1
LOC100630087	CMC2	-0.590012	0.00995313	2
GRAMD4	GRAMD4	-0.58999	0.00995652	1
TCN1	TCN1	-0.589972	0.0099595	2
LOC100051288	YAE1D1	-0.589868	0.00997582	2
MCCC1	MCCC1	-0.589737	0.00999652	1
LIMK2	LIMK2	0.589773	0.00999069	2
DDB1	DDB1	0.589797	0.00998703	2
LOC100051071	OR2A25	0.590052	0.0099468	2
RNASE10	RNASE10	0.590071	0.00994394	1
LOC100066334	AGRN	0.590131	0.00993442	2
LOC100057908	TK1	0.590149	0.00993168	2
LOC100050849	ATF3	0.590279	0.00991126	2
LOC100051052	AGTRAP	0.59041	0.00989072	1
ENSECAT00000025346	NKX2-8	0.590505	0.00987594	2
TCF20	TCF20	0.590544	0.00986982	2
Glycerol		0.590566	0.00986635	1
ENSECAT00000012527	ENSECAT00000012527	0.590574	0.00986511	1
DDX23	DDX23	0.59077	0.00983454	1
CD528352	CD528352	0.590773	0.00983406	1
PIP4K2A	PIP4K2A	0.590932	0.00980931	1
LOC100065713	DNASE1L2	0.590994	0.00979974	1
CX601373	CX601373	0.591049	0.00979117	1
LOC100072377	SLC43A2	0.591094	0.0097842	1
PFKM	PFKM	0.591244	0.00976095	1
ENSECAT00000011000	ENSECAT00000011000	0.591285	0.00975464	1
LOC100065411	TSR3	0.591306	0.00975136	1
DOK2	DOK2	0.591327	0.00974817	1
ENSECAT00000020793	ENSECAT00000020793	0.591445	0.00972985	1
LOC100066065	FOLR2	0.591467	0.0097266	1
LOC100067876	LOC100067876	0.591594	0.00970691	2
LOC100068453	MOB3A	0.591635	0.00970058	1
LOC100056440	PDZD11	0.591662	0.00969651	1
LTB4R	LTB4R	0.591677	0.0096942	1
ENSECAT00000017426	RNF213	0.591735	0.00968532	2
ICAM1	ICAM1	0.591756	0.00968198	1
LOC100051841	LLPH	0.591759	0.00968162	1
HADHB	HADHB	0.591781	0.00967815	1
JL640533	JL640533	0.591897	0.00966035	2
SLC35B4	SLC35B4	0.592199	0.00961406	2
hsa.miR.4741		0.592351	0.00959095	2
LOC100059269	HNRNPC	0.592413	0.00958141	1
ENSECAT00000016488	COX19	0.592424	0.00957973	1
LOC100051252	HDAC5	0.592466	0.00957338	2
LOC100067107	LOC100067107	0.592516	0.00956577	1
LOC100050156	MRPL37	0.592556	0.00955971	2
RNF20	RNF20	0.592843	0.00951611	1
SETX	SETX	0.592913	0.00950548	2
LOC100061736	SMC1A	0.593137	0.00947154	1
ENSECAT00000020281	RNF39	0.593391	0.00943327	1
CCDC93	CCDC93	0.59341	0.00943046	2
ENSECAT00000008090	ADCY7	0.593418	0.00942925	2
LOC100065997	C5AR1	0.59342	0.0094289	1
ALDH3B1	ALDH3B1	0.593451	0.00942424	1
LOC100064026	TBC1D2	0.593501	0.00941673	1
LOC100055780	LOC100055780	0.593577	0.00940527	1
GTF3C5	GTF3C5	0.593579	0.00940493	1
BM735339	TNIP1	0.593676	0.00939041	2
COL4A2	COL4A2	0.593746	0.00937998	1
LOC100051848	ARPC5	0.593774	0.00937567	2
LOC100065171	MAF1	0.593889	0.00935857	2
LOC100071110	TSPO	0.594004	0.00934131	1
ATP5D	ATP5D	0.594036	0.00933658	1
NFS1	NFS1	0.594209	0.00931079	1
LOC100055327	YIPF3	0.594248	0.00930489	1
LOC1000643871		0.594478	0.00927066	2
LOC100629684	TMEM216	0.594486	0.00926955	1
CD469406	CD469406	0.594508	0.00926629	1
UBR4	UBR4	0.594517	0.00926492	1
SPRYD3	SPRYD3	0.594587	0.00925462	1
ENSECAT00000006467	ENSECAT00000006467	0.594713	0.0092359	1
LOC100059936	SGCD	0.594764	0.00922832	1
ARF2	ARF2	0.594854	0.00921505	1
ENSECAT00000004531	ENSECAT00000004531	0.594928	0.00920417	1
hsa.miR.4281		0.594997	0.00919398	2
LOC100068328	IGSF6	0.595126	0.00917498	2
USP47	USP47	0.595224	0.00916055	1
ARHGAP9	ARHGAP9	0.595326	0.00914558	2
ZFP36	ZFP36	0.595361	0.00914034	1
LOC100059691	PTDSS1	0.595365	0.00913974	2
ENSECAT00000007205	ENSECAT00000007205	0.595664	0.00909591	1
TAF6	TAF6	0.595751	0.00908331	1
LOC100054581	APH1A	0.595985	0.00904921	2
ENSECAT00000004537	ENSECAT00000004537	0.596032	0.00904236	1
DQB	DQB	0.596103	0.00903204	1
HSPA9	HSPA9	0.596153	0.00902473	2
ENSECAT00000000507	STXBP5	0.596155	0.00902443	2
ENSECAT00000004373	ENSECAT00000004373	0.596178	0.00902112	1
JL623992	JL623992	0.596299	0.00900352	1
LOC100055610	PGPEP1L	0.596435	0.00898377	1
LOC100059080	PRADC1	0.596442	0.00898281	1
ENSECAT00000019826	ENSECAT00000019826	0.596543	0.00896818	1
LOC100055170	BNIPL	0.596553	0.0089667	1
NKRF	NKRF	0.596584	0.00896223	2
LOC100052445	LOC100052445	0.596602	0.00895969	1
LOC100051758	PBX2	0.596604	0.00895938	2
LOC100051699	AGER	0.596626	0.0089562	1
LOC100062392	SDHAF2	0.596691	0.00894683	1
LOC100065003	PRSS44	0.596719	0.00894274	1
SHMT2	SHMT2	0.596774	0.00893486	2
TMSB4X	TMSB4X	0.596941	0.00891072	1
LOC100070474	SNRNP40	0.596978	0.00890552	1
NCAPH	NCAPH	0.59705	0.00889515	2
ENSECAT00000015375	ENSECAT00000015375	0.597351	0.00885192	2
ENSECAT00000013430	ENSECAT00000013430	0.597374	0.00884869	1
PRPF19	PRPF19	0.597574	0.00882012	2
PIGR	PIGR	0.59776	0.00879361	1
ENSECAT00000002886	ENSECAT00000002886	0.597813	0.00878603	1
SETDB1	SETDB1	0.597956	0.00876572	1
ENSECAT00000014872	ENSECAT00000014872	0.598038	0.00875419	1
LOC100053553	NUTF2	0.598075	0.00874895	2
LOC100057777	APMAP	0.598299	0.00871714	1
ENSECAT00000024574	ENSECAT00000024574	0.598452	0.00869562	1
PHC2	PHC2	0.598856	0.00863877	1
ENSECAT00000015604	ENSECAT00000015604	0.598886	0.00863463	2
ENSECAT00000004225	ENSECAT00000004225	0.599132	0.00860012	1
LOC100070789	MAP1A	0.599332	0.00857221	2
LOC100059837	TIMM22	0.59936	0.00856833	1
ENSECAT00000025087	BST1	0.59944	0.0085572	1
TUBB2A	TUBB	0.599506	0.00854802	2
LOC100051681	KBTBD4	0.599578	0.00853799	1
ENSECAT00000024158	ENSECAT00000024158	0.599632	0.00853052	1
LOC100056344	TADA1	0.599636	0.00852993	1
GNAI2	GNAI2	0.599661	0.00852642	2
ENSECAT00000016056	ENSECAT00000016056	0.599712	0.00851934	2
MTMR3	MTMR3	0.599726	0.00851744	1
LOC100629397	LOC100629397	0.599754	0.00851362	1
NLRC3	NLRC3	0.599801	0.00850708	2
LILRA	LILRA	0.599831	0.00850285	1
LOC100053332	DGCR14	0.599887	0.00849511	1
LOC100052617	DAZAP2	0.600045	0.00847322	2
LOC100066678	DDRGK1	0.600144	0.00845962	1
ENSECAT00000017526	HRH2	0.600259	0.00844373	1
LOC100059073	FXYD5	0.600294	0.00843895	2
LDHB	LDHB	0.600344	0.00843207	1
LOC100051797	TIMM17B	0.60039	0.00842573	1
LOC100065550	PUF60	0.600441	0.00841879	2
LOC100069491	JAZF1	0.600599	0.00839703	2
hsa.miR.3141		0.600603	0.00839656	2
LOC100054188	CCDC12	0.600608	0.00839576	1
SLC25A13	SLC25A13	0.600627	0.00839326	2
LOC100061732	RAC1	0.600656	0.00838929	2
ENSECAT00000002760	ENSECAT00000002760	0.60067	0.00838729	1
ENSECAT00000017167	GORASP1	0.600722	0.00838018	2
hsa.miR.144.5p		0.60077	0.00837366	1
KRI1	KRI1	0.601079	0.00833139	1
PAG1	PAG1	0.601228	0.00831122	2
PPIB	PPIB	0.60128	0.00830411	1
LOC100052199	UPP1	0.601498	0.00827456	1
HCLS1	HCLS1	0.601516	0.00827214	1
LOC100055317	MRPL45	0.601676	0.00825037	1
LOC100066247	GIPC2	0.601714	0.00824526	2
LOC100051481	PDZK1IP1	0.601718	0.00824481	2
LITAF	LITAF	0.601739	0.00824189	2
LOC100055274	CD37	0.601788	0.00823524	1
CAMK1	CAMK1	0.601824	0.00823049	1
TRIM27	TRIM27	0.601911	0.00821869	1
LOC100070738	PGAM4	0.601977	0.00820987	2
LOC100057939	APOA1BP	0.60211	0.00819198	2
LOC100060632	DTX3L	0.602174	0.00818334	2
CX605423	CX605423	0.6022	0.00817986	1
SERPINI2	SERPINI2	0.602279	0.00816922	1
LOC100059986	CUEDC2	0.602393	0.008154	1
ENSECAT00000006422	ENSECAT00000006422	0.602424	0.00814986	1
LOC100064387	DGAT2	0.602429	0.00814919	1
MMP1	MMP1	0.602456	0.00814549	1
ENSECAT00000012441	ENSECAT00000012441	0.602741	0.00810746	1
SIPA1L1	SIPA1L1	0.602761	0.00810487	2
LOC100059008	CSTL1	0.60311	0.00805837	2
TBC1D8	TBC1D8	0.603168	0.00805068	2
LOC100052621	MAPRE2	0.603179	0.0080493	1
DTNA	DTNA	0.603338	0.00802819	1
hsa.miR.15a.5p		0.603362	0.00802502	1
LOC100051017	LTB4R	0.603382	0.00802245	1
ENSECAT00000005266	ENSECAT00000005266	0.60357	0.00799762	1
Sep.02		0.603842	0.00796176	2
LOC100146304	BCL3	0.603952	0.00794735	1
ENSECAT00000019011	ENSECAT00000019011	0.603978	0.00794397	1
ENSECAT00000024938	TDRD10	0.603983	0.00794328	1
hsa.miR.1207.5p		0.603998	0.00794127	2
CFLAR	CFLAR	0.604065	0.00793257	1
ACTB	ACTB	0.604112	0.00792638	2
ENSECAT00000007504	ZNF331	0.604152	0.00792122	2
SESN2	SESN2	0.604165	0.00791952	1
ENSECAT00000015551	ENSECAT00000015551	0.604219	0.00791239	2
CD466265	CD466265	0.604325	0.00789852	1
GAPDH	GAPDH	0.604379	0.00789157	1
STAT.3		0.604417	0.0078866	1
MKRN2	MKRN2	0.604569	0.00786675	1
LOC100051658	NPL	0.604772	0.00784035	2
LOC100630131	POLR3K	0.604897	0.00782425	1
LOC100063460	STX4	0.605046	0.00780493	1
ENSECAT00000016290	TUBB2A	0.605245	0.00777923	1
ENSECAT00000001568	ENSECAT00000001568	0.605414	0.0077574	1
LOC100061437	EEF2	0.605421	0.00775656	2
ENSECAT00000004057	MMGT1	0.605565	0.00773807	1
LOC100063988	NME6	0.605587	0.00773517	1
JL626550	JL626550	0.605681	0.00772312	1
ENSECAT00000013726	GLT1D1	0.605822	0.00770514	2
ADCK1	ADCK1	0.606054	0.00767546	1
ENSECAT00000015762	ENSECAT00000015762	0.606097	0.00767005	1
ASCC2	ASCC2	0.606105	0.00766897	1
SUOX	SUOX	0.606206	0.00765619	1
ENSECAT00000014851	AHNAK	0.606251	0.00765043	2
LOC100061532	LOC100061532	0.606364	0.0076361	1
LOC100054508	AQP9	0.606472	0.00762231	2
PHLPP2	PHLPP2	0.606565	0.00761052	1
LOC100052055	LOC100052055	0.60662	0.00760363	1
ENSECAT00000013697	DDX39B	0.606712	0.00759191	1
LOC100068562	ZSCAN21	0.606778	0.00758364	1
ENSECAT00000008007	ENSECAT00000008007	0.607075	0.00754619	1
SLC44A2	SLC44A2	0.607115	0.00754109	1
LOC100056513	LOC100056513	0.607172	0.00753394	1
ENSECAT00000013098	TPRG1L	0.607194	0.00753116	1
DHCR24	DHCR24	0.60736	0.00751036	2
ENSECAT00000012132	TNFAIP2	0.607583	0.00748245	1
MUS81	MUS81	0.607803	0.00745502	1
LOC100050059	CA2	0.607829	0.00745187	1
LOC100069490	TXN2	0.607884	0.00744496	1
LOC100059780	PROSC	0.607905	0.00744241	1
CASP3	CASP3	0.607957	0.00743589	2
SH3BP5	SH3BP5	0.608004	0.00743007	2
SMG6	SMG6	0.608022	0.00742778	2
TLK2	TLK2	0.608094	0.00741886	1
ENSECAT00000014212	ENSECAT00000014212	0.608135	0.00741385	1
VMP1	VMP1	0.608162	0.00741041	1
JL620683	FLCN	0.608344	0.00738788	1
TXLNA	TXLNA	0.608375	0.00738407	2
LOC100053176	LOC100053176	0.608447	0.00737516	1
THY1	THY1	0.608478	0.0073714	1
LOC100067519	SIRPB1	0.608525	0.00736561	1
LOC100052336	PQLC1	0.608587	0.0073579	1
BBS4	BBS4	0.608602	0.00735609	1
ENSECAT00000004704	ENSECAT00000004704	0.608608	0.00735535	1
MECR	MECR	0.608785	0.00733354	1
LOC100070930	CDAN1	0.608796	0.00733225	1
LOC100059552	LYSMD1	0.608851	0.00732541	1
LOC100059701	DUSP21	0.608892	0.00732036	1
LOC100057089	C26H21orf33	0.609192	0.00728367	1
LOC100629778	CNTF	0.609242	0.00727755	2
ENSECAT00000003437	ENSECAT00000003437	0.609464	0.00725052	1
hsa.miR.4466		0.609477	0.00724894	2
ENSECAT00000014022	ENSECAT00000014022	0.609479	0.00724859	2
PPP4R1	PPP4R1	0.609519	0.00724375	1
JL628919	JL628919	0.609663	0.00722626	1
ENSECAT00000020709	ENSECAT00000020709	0.609712	0.00722027	1
DN506803	DN506803	0.610141	0.0071684	2
LOC100053960	BATF3	0.610156	0.00716654	1
LOC100058074	ICAM3	0.610162	0.00716591	1
ENSECAT00000016103	ENSECAT00000016103	0.610387	0.00713877	2
DMXL2	DMXL2	0.610507	0.00712433	2
LOC100067395	FBXO24	0.610737	0.0070967	2
ENSECAT00000021176	GRIPAP1	0.610792	0.00709021	1
ENSECAT00000001659	ENSECAT00000001659	0.61089	0.00707852	1
IL4R	IL4R	0.610947	0.00707168	1
ENSECAT00000000211	CST7	0.610992	0.00706624	1
KDM1A	KDM1A	0.611077	0.00705618	1
ENSECAT00000010473	ENSECAT00000010473	0.611277	0.00703233	1
hsa.miR.106b.3p		0.61137	0.00702134	1
BCL2L13	BCL2L13	0.611541	0.00700106	2
GTF3C4	GTF3C4	0.61161	0.00699288	1
LOC100057635	BIN3	0.611682	0.00698435	1
SYDE1	SYDE1	0.611684	0.0069841	1
DYM	DYM	0.611741	0.0069774	1
ENSECAT00000023063	KMT2C	0.611811	0.0069691	2
ENSECAT00000023907	ENSECAT00000023907	0.611889	0.00695991	1
LOC100063020	PYGO2	0.611986	0.0069485	2
LOC100629495	AY921369	0.612035	0.00694272	2
LOC100061953	STRIP1	0.612291	0.00691271	1
LOC100063514	GBA	0.612298	0.00691188	1
KLF10	KLF10	0.612377	0.00690262	1
LOC100056751	TPM3	0.612445	0.00689465	1
ENSECAT00000006460	ENSECAT00000006460	0.612471	0.00689162	1
CX601264	CX601264	0.612519	0.00688606	2
CSNK1G1	CSNK1G1	0.612585	0.00687835	1
LOC100630857	RIPPLY3	0.61261	0.00687546	1
RPN2	RPN2	0.612747	0.00685942	2
ENSECAT00000005662	ENSECAT00000005662	0.612763	0.0068576	2
LOC100060741	RETN	0.61281	0.00685213	1
ENSECAT00000006708	NR1D1	0.613044	0.00682494	2
TPM1	TPM1	0.613106	0.0068177	1
ENSECAT00000005146	ENSECAT00000005146	0.613169	0.00681044	1
LOC100053286	DHRS7B	0.613332	0.00679164	1
LOC100059521	GDI1	0.613366	0.00678766	1
LOC100070131	TOMM22	0.613721	0.00674674	1
FCGR3A	FCGR3A	0.613755	0.00674283	2
CD464588	BCL3	0.613826	0.00673472	1
ENSECAT00000026786	ENSECAT00000026786	0.614012	0.00671338	1
ENSECAT00000026484	C15orf57	0.614053	0.00670866	1
LOC100068758	EIF4E1B	0.614078	0.00670589	2
LOC100072890	MED11	0.614095	0.00670392	1
CRISPLD2	CRISPLD2	0.614137	0.00669905	2
ENSECAT00000022346	ENSECAT00000022346	0.614202	0.00669171	2
SH3BP2	SH3BP2	0.614278	0.00668306	1
ARHGAP10	ARHGAP10	0.614283	0.00668242	2
LOC100071117	RNF145	0.614292	0.00668138	1
DDX56	DDX56	0.614322	0.00667797	1
LRSAM1	LRSAM1	0.614594	0.00664707	1
LOC100065276	RTP3	0.614607	0.00664559	2
DAPK2	DAPK2	0.61484	0.00661915	2
ENSECAT00000013983	AP1G1	0.614855	0.00661747	1
LOC100061486	CACYBP	0.614908	0.00661153	1
ENSECAT00000007116	ENSECAT00000007116	0.615008	0.00660021	1
IQGAP1	IQGAP1	0.61521	0.00657748	2
LOC100072951	CTDNEP1	0.615282	0.00656938	2
JL641765	JL641765	0.61552	0.00654256	2
hsa.miR.324.3p		0.615639	0.00652929	2
ENTPD3	ENTPD3	0.61583	0.00650788	1
LOC100146317	TECPR1	0.615944	0.00649524	1
CDC25A	CDC25A	0.61598	0.00649118	1
LOC100051983	TFE3	0.616033	0.00648527	2
CCL3	CCL3	0.616179	0.00646906	1
LOC100056880	CMTM7	0.616444	0.00643966	1
COG1	COG1	0.616483	0.00643539	1
LOC100062470	ZPR1	0.616586	0.00642406	1
LOC100056371	GLB1	0.616648	0.00641719	1
ENSECAT00000000876	ENSECAT00000000876	0.616768	0.00640398	1
ENSECAT00000006390	CD7	0.616827	0.00639744	1
XPO6	XPO6	0.6169	0.00638936	2
TAF1	TAF1	0.616915	0.00638774	1
LOC100054027	MRPS11	0.617039	0.00637413	1
ENSECAT00000017198	ENSECAT00000017198	0.617059	0.00637195	1
AY796066	AY796066	0.617059	0.00637194	1
RPL18	RPL18	0.617065	0.00637133	1
PTPRA	PTPRA	0.61708	0.00636965	1
SELT	SELT	0.617294	0.00634626	1
PSTPIP1	PSTPIP1	0.617342	0.00634094	1
ENSECAT00000004673	ENSECAT00000004673	0.617787	0.00629252	1
ENSECAT00000003724	ENSECAT00000003724	0.617945	0.0062754	1
ENSECAT00000012684	ENSECAT00000012684	0.618013	0.006268	1
LOC100051549	SUGT1	0.618173	0.00625068	1
LOC100054193	LOC100054193	0.618355	0.00623108	1
ENSECAT00000008938	C16orf62	0.618361	0.00623039	1
ENSECAT00000009681	ENSECAT00000009681	0.618408	0.00622539	1
hsa.miR.4459		0.618428	0.00622322	2
GUSB	GUSB	0.618606	0.00620409	2
LOC100052144	UCP2	0.618659	0.00619842	2
LOC100061164	PRPF6	0.618683	0.0061958	1
CX602249	CX602249	0.61872	0.00619184	1
hsa.miR.4649.3p		0.61892	0.00617041	2
LOC100067887	TRA2B	0.619075	0.00615387	1
LOC100071499	ATOX1	0.619092	0.00615206	1
ADA	ADA	0.619104	0.00615083	2
LOC100066545	GALNT7	0.619145	0.0061464	2
NQO1	NQO1	0.619411	0.00611814	2
LOC100056340	STX18	0.619573	0.00610099	1
LOC100054543	LOC100054543	0.619632	0.00609468	2
GBP6	GBP6	0.61981	0.00607584	2
RNF40	RNF40	0.620236	0.00603109	1
G6S	GNS	0.62024	0.00603062	2
ENSECAT00000024692	NADK	0.620317	0.00602255	1
ENSECAT00000006832	EID3	0.620508	0.00600254	1
ENSECAT00000001443	ZNF34	0.620555	0.00599764	1
EIF2C2	ago2	0.620713	0.00598121	2
LOC100058376	ANAPC7	0.620718	0.00598067	1
JL625671	JL625671	0.62078	0.00597425	1
GIGYF1	GIGYF1	0.620801	0.00597204	1
LOC100056306	LHX5	0.620879	0.00596393	1
hsa.miR.196b.5p		0.620932	0.00595838	1
ENSECAT00000001683	ENSECAT00000001683	0.620969	0.0059546	1
ENSECAT00000005165	ENSECAT00000005165	0.620976	0.00595386	1
ENSECAT00000018900	ENSECAT00000018900	0.621158	0.0059349	1
LOC100062102	CYP4F8	0.621206	0.00592997	1
LOC100066296	METAP1	0.621304	0.00591983	2
SZT2	SZT2	0.621335	0.00591667	1
ENSECAT00000021277	ENSECAT00000021277	0.621373	0.00591277	2
LOC100063300	ADORA3	0.621457	0.00590409	1
LOC100069360	ADPRHL2	0.621641	0.00588506	1
LOC100054285	TREM1	0.621846	0.00586406	1
ZNF202	ZNF202	0.621864	0.00586223	1
LOC100066170	C16orf71	0.621886	0.00585996	2
ENSECAT00000024135	ENSECAT00000024135	0.621931	0.00585531	1
LOC100054752	CRELD2	0.622213	0.00582648	1
RPS9	RPS9	0.622461	0.00580123	1
LOC100060005	GNA12	0.622592	0.00578798	1
ENSECAT00000008066	VASP	0.622698	0.00577725	1
PADI4	PADI4	0.622718	0.00577517	1
hsa.miR.27b.3p		0.622862	0.00576065	1
FBXL5	FBXL5	0.623011	0.00574551	1
LOC100064459	RPS5	0.623103	0.00573625	1
ENSECAT00000016244	UBE2J2	0.623177	0.00572884	1
LOC100072954	ELP5	0.623301	0.00571634	1
LOC100070988	SMAP1	0.623405	0.00570594	1
LOC100068515	PDRG1	0.623478	0.0056986	1
LOC100065518	MRPL48	0.623632	0.00568324	1
ENSECAT00000006421	ENSECAT00000006421	0.623673	0.00567912	1
CX601366	CX601366	0.623918	0.00565464	1
LOC100146206	THBD	0.62392	0.00565441	1
LOC100071754	CNTRL	0.623997	0.00564684	1
CD469517	CD469517	0.624098	0.00563679	1
ENSECAT00000011749	DNAH12	0.624106	0.00563591	2
MFSD2A	MFSD2A	0.624328	0.00561391	1
SYVN1	SYVN1	0.624551	0.00559188	1
SOCS3	SOCS3	0.624687	0.00557846	1
ENSECAT00000025560	ENSECAT00000025560	0.624751	0.00557225	1
LOC100068501	LOC100068501	0.625094	0.00553856	2
SLC39A11	SLC39A11	0.625178	0.00553027	1
LOC100063491	HSD3B7	0.625225	0.00552574	1
AHCYL1	AHCYL1	0.625229	0.00552535	2
CALCRL	CALCRL	0.625242	0.00552409	2
LOC100071082	B4GALT4	0.625745	0.00547513	1
ENSECAT00000026245	ENSECAT00000026245	0.625971	0.0054532	2
LOC100054951	CPNE6	0.626061	0.00544447	1
ENSECAT00000015122	ENSECAT00000015122	0.626406	0.00541129	1
LOC100058443	LMAN2	0.626443	0.00540775	1
AY246711	PLEK	0.626493	0.0054029	1
LOC100052689	LOC100052689	0.626555	0.00539702	1
LOC100051325	SRP68	0.62663	0.00538979	1
RNF169	RNF169	0.626633	0.00538954	2
RBM5	RBM5	0.626689	0.00538418	1
LOC100060770	HLA-DOB	0.626768	0.00537662	1
PLCB2	PLCB2	0.626792	0.0053743	2
SLC12A9	SLC12A9	0.626855	0.00536828	1
BIN2	BIN2	0.626868	0.005367	2
ENO1	ENO1	0.627054	0.00534931	2
ENSECAT00000009379	NDE1	0.627078	0.00534699	2
LOC100629478	HABP4	0.627095	0.00534543	1
LOC100060326	C1RL	0.627103	0.00534464	1
LOC100064970	AHSA2	0.627158	0.00533942	1
LOC100055223	HIATL1	0.62716	0.00533919	2
ENSECAT00000019637	C1orf162	0.627274	0.00532837	1
C2	C2	0.627336	0.00532254	2
ENSECAT00000021308	ENSECAT00000021308	0.627338	0.00532238	1
MHCX1	MHCX1	0.627633	0.00529447	1
CTSB	CTSB	0.628026	0.00525743	1
ENSECAT00000007467	ENSECAT00000007467	0.628028	0.00525722	1
UCP2	UCP2	0.628051	0.0052551	2
A_69_P1033411		0.628084	0.00525202	2
ENSECAT00000011510	MMP25	0.628102	0.00525031	1
LOC100069263	RASA3	0.628289	0.00523279	2
LOC100066171	FAM213A	0.62832	0.00522992	1
ADCY6	ADCY6	0.628551	0.00520837	2
PTK2B	PTK2B	0.628572	0.00520643	1
AY176125	AY176125	0.628597	0.00520404	1
LOC100062768	FPR2	0.62867	0.00519727	1
ENSECAT00000008472	ENSECAT00000008472	0.628825	0.00518286	1
LOC100055557	C6orf136	0.628939	0.0051723	2
ENSECAT00000006473	ENSECAT00000006473	0.629053	0.00516175	1
hsa.miR.3679.5p		0.629097	0.00515767	2
LOC100053995	RNF8	0.629362	0.00513326	1
CNDP2	CNDP2	0.629597	0.00511165	1
LOC100056429	HSD11B1	0.629724	0.00510006	1
ENSECAT00000010374	ENSECAT00000010374	0.629973	0.00507728	1
ALKBH1	ALKBH1	0.630016	0.00507334	1
ENSECAT00000011891	ENSECAT00000011891	0.630025	0.00507254	1
LOC100054023	GET4	0.630208	0.00505588	1
P2RX7	P2RX7	0.630296	0.00504791	2
LOC100066111	GPIHBP1	0.63052	0.00502761	1
ENSECAT00000004446	ENSECAT00000004446	0.630564	0.0050236	1
ENSECAT00000017603	IL2RG	0.630598	0.00502048	1
NAGK	NAGK	0.631024	0.00498213	1
ENSECAT00000013220	ARHGAP26	0.631079	0.00497716	2
LOC100051008	PEBP1	0.631134	0.00497225	1
LOC100063246	VPS28	0.631189	0.00496735	1
LOC100059499	CYTIP	0.63129	0.00495825	2
LOC100629356	LOC100629356	0.631532	0.00493664	1
CX595621	CX595621	0.631536	0.00493632	1
LOC100073006	RNF217	0.632029	0.00489255	1
LOC100051582	TRAFD1	0.632103	0.00488596	1
ETV6	ETV6	0.632182	0.00487895	1
LOC100052607	GOT2	0.632218	0.00487586	2
RBM4	RBM4	0.632285	0.00486989	1
MED23	MED23	0.63235	0.00486419	1
GZF1	GZF1	0.632429	0.00485719	1
LOC100058290	LOC100058290	0.632842	0.00482098	1
LOC100053736	COX7A2L	0.632959	0.0048108	1
LOC100067493	KIAA1598	0.633078	0.00480035	2
LOC100053143	PRKAR1A	0.633111	0.00479753	2
ENSECAT00000017358	DPP7	0.633166	0.00479272	1
ENSECAT00000010920	CCNY	0.633171	0.00479232	1
TGFB1	TGFBI	0.633253	0.00478514	2
TNFSF13	TNFSF13	0.633259	0.00478461	2
LOC100062972	GNA13	0.633395	0.00477283	2
ENSECAT00000021017	KSR1	0.633403	0.00477214	1
LOC100058017	FLVCR2	0.63344	0.0047689	2
NOLC1	NOLC1	0.633591	0.00475581	2
PSMD4	PSMD4	0.633684	0.00474782	1
ITGAX	ITGAX	0.633703	0.00474619	2
DOCK1	DOCK1	0.633751	0.00474198	2
LOC100052527	SLC9A3R1	0.633846	0.0047338	2
LOC100146412	CCDC9	0.634064	0.0047151	1
ENSECAT00000002943	ENSECAT00000002943	0.634123	0.00471	1
LOC100050391	LOC100050391	0.634172	0.00470584	1
GTPBP4	GTPBP4	0.634229	0.00470094	1
LOC100069981	HAUS8	0.63435	0.00469054	1
LOC100059723	BCDIN3D	0.634419	0.00468468	1
HK3	HK3	0.63456	0.00467259	1
LOC100059123	NOD2	0.634619	0.0046676	1
hsa.miR.19a.3p		0.634818	0.00465064	1
ENSECAT00000003768	ENSECAT00000003768	0.634878	0.00464555	2
LOC100062767	RAN	0.63518	0.00462002	1
LOC100065597	GEMIN7	0.635195	0.00461876	1
DN505741	DN505741	0.635381	0.00460309	1
LOC100062035	TSR2	0.635391	0.00460221	1
LOC100059977	SNX27	0.63541	0.00460065	2
FOXP1	FOXP1	0.635427	0.00459923	2
ENSECAT00000014040	USP24	0.635608	0.004584	1
IL1RAP	IL1RAP	0.635805	0.00456743	1
UBASH3B	UBASH3B	0.635831	0.00456532	2
ENSECAT00000017518	ENSECAT00000017518	0.635958	0.00455464	1
LOC100062434	CIAPIN1	0.636037	0.00454808	1
LOC100067211	LAMP1	0.636181	0.00453611	2
LOC100055381	RNASET2	0.636216	0.00453313	1
LOC100065546	KIAA1671	0.636286	0.00452736	2
CCT7	CCT7	0.636435	0.00451495	1
LOC100072557	ARL14EP	0.636443	0.00451434	1
SMG7	SMG7	0.636559	0.00450473	1
hsa.miR.107		0.636658	0.00449655	1
TREM1	TREM1	0.636755	0.00448851	1
LOC100058184	LOC100058184	0.636825	0.00448274	1
JL636977	JL636977	0.637114	0.00445896	2
ENSECAT00000019496	PIDD1	0.637174	0.0044541	2
OSBPL9	OSBPL9	0.637206	0.00445141	2
LOC100055706	AK2	0.637285	0.00444495	1
ZNF498	ZSCAN25	0.63746	0.00443065	1
LOC100066828	LOC100066828	0.637665	0.00441393	1
LOC100064658	CCDC117	0.638164	0.00437345	1
LOC100053665	OR51S1	0.638174	0.00437266	1
hsa.miR.148b.3p		0.638548	0.00434257	1
LRRTM3	LRRTM3	0.638569	0.00434091	1
LOC100067959	SH3GL3	0.638706	0.00432985	1
LOC100052109	ARMC7	0.638862	0.00431741	1
ENSECAT00000008881	ENSECAT00000008881	0.638862	0.0043174	1
AGPAT6	AGPAT6	0.638901	0.00431427	1
SLC15A3	SLC15A3	0.639228	0.00428826	1
TNFRSF1A	TNFRSF1A	0.639499	0.00426676	1
OTUD7B	OTUD7B	0.639627	0.00425656	1
hsa.miR.3911		0.639748	0.00424707	2
MAP2K4	MAP2K4	0.640196	0.00421187	1
LOC100055368	ZDHHC20	0.640255	0.00420725	1
CHST15	CHST15	0.640397	0.0041961	1
FSD2	FSD2	0.640433	0.00419328	1
LOC100068373	DCTN5	0.640957	0.00415256	1
LOC100053857	DAPP1	0.641182	0.00413515	1
ENSECAT00000017538	ENSECAT00000017538	0.641287	0.00412709	1
ENSECAT00000005728	LHX8	0.641295	0.00412643	1
GBP2	GBP2	0.641346	0.00412253	2
ENSECAT00000023850	BCL2L11	0.641676	0.00409723	1
ENSECAT00000025942	BTBD6	0.641803	0.0040875	2
ENSECAT00000019649	HERC2	0.642088	0.00406572	2
LOC100055430	IER3	0.642544	0.00403115	1
LOC100056131	GSE1	0.642563	0.00402975	2
ENSECAT00000001520	ENSECAT00000001520	0.642677	0.0040211	1
TRIB1	TRIB1	0.642729	0.00401719	1
LOC100050944	KDELR1	0.642788	0.00401277	2
LOC100061180	TSPYL2	0.643048	0.00399319	2
VPS45	VPS45	0.643208	0.00398122	1
EEF1G	EEF1G	0.643367	0.00396936	1
ENSECAT00000015363	ENSECAT00000015363	0.643428	0.00396481	1
LOC100060771	GAPT	0.643545	0.0039561	1
COG4	COG4	0.643793	0.00393765	1
ZBTB48	ZBTB48	0.644009	0.00392169	1
LOC100064665	TMEM19	0.644169	0.00390988	1
ENSECAT00000025001	FBL	0.64418	0.00390906	1
LOC100061215	SPAG7	0.644329	0.00389808	1
LOC100073008	SAT2	0.644512	0.00388463	2
LOC100062824	FXYD6	0.644739	0.003868	2
KLF4	KLF4	0.644775	0.00386536	1
JL617071	JL617071	0.644831	0.00386134	1
LOC100060576	LOC100060576	0.644843	0.00386044	1
LOC100064728	KLHL18	0.644908	0.00385569	1
VIPAR	VIPAS39	0.644911	0.00385549	1
TIPARP	TIPARP	0.644953	0.00385243	2
CD101	CD101	0.645149	0.00383819	1
BMP1	BMP1	0.645202	0.00383429	2
PTK6	PTK6	0.645367	0.00382238	1
JL616207	JL616207	0.645607	0.00380501	1
LOC100061105	TMEM120A	0.645643	0.00380242	1
ENSECAT00000021670	FAM83E	0.645668	0.00380062	1
DN506327	DN506327	0.645735	0.00379583	1
ENSECAT00000003790	ENSECAT00000003790	0.645945	0.00378074	1
ATP6V0D1	ATP6V0D1	0.646035	0.00377427	1
LOC100066798	STX11	0.646547	0.00373775	2
ENSECAT00000002474	ENSECAT00000002474	0.646801	0.00371973	1
GON4L	GON4L	0.647031	0.00370351	2
LOC100051233	CHMP4A	0.647039	0.00370291	1
LOC100056692	SND1	0.647339	0.00368181	2
PCF11	PCF11	0.64745	0.00367405	1
SRRT	SRRT	0.647594	0.00366398	1
LOC100062876	AMICA1	0.647671	0.00365856	2
LOC100055704	CHCHD4	0.6477	0.00365654	1
ENSECAT00000014169	MAPK7	0.647704	0.0036563	1
KPNB1	KPNB1	0.647961	0.0036384	2
BRD9	BRD9	0.648068	0.00363097	1
CAP1	CAP1	0.64812	0.00362732	1
LOC100055830	SNF8	0.648186	0.00362276	1
FGFR4	FGFR4	0.648356	0.00361104	1
CCNE1	CCNE1	0.648511	0.00360035	2
LOC100064558	NFE2	0.648608	0.00359364	1
LOC100052508	LOC100052508	0.648746	0.0035842	1
LOC100057523	PMM2	0.64879	0.00358115	1
LOC100059726	ORAI1	0.648904	0.0035733	2
OSCP1	OSCP1	0.64914	0.00355722	1
LOC100052969	IDH3B	0.649151	0.00355647	1
LOC100147366	NAPRT	0.649393	0.00353999	1
LOC100068961	SLA	0.64955	0.00352934	1
PRKAB1	PRKAB1	0.649718	0.00351795	2
ENSECAT00000024095	ATF7IP2	0.649755	0.00351547	2
hsa.miR.42991		0.649929	0.00350369	2
LOC100051365	RAD51AP1	0.649971	0.00350088	1
LOC100050708	ERCC3	0.650404	0.00347183	1
LOC100052481	PSMB8	0.650662	0.0034546	1
CELF1	CELF1	0.650712	0.00345126	2
ENSECAT00000015968	ADAM28	0.650819	0.00344414	2
LOC100059988	NT5C	0.650995	0.00343245	1
ITGAL	ITGAL	0.651007	0.00343164	2
[truncated: 428 more rows]
